# Supplementary material for: Causal Mediation Analysis: A Summary‐Data Mendelian Randomization Approach
Source: Stat Med. 2025 Feb 5;44(5):e10317. doi: 10.1002/sim.10317 (PMC11799828; doi:10.1002/sim.10317)
Supplement: Supplementary file 1 — Data S1. Supporting Information. [file SIM-44-0-s001.zip]

Archive with 3 entries (3 files):
- Data Files.r
- supplement_mrMed_r2_241029.docx
- Supplementary_Table_241029_V1.xlsx
