# Supplementary material for: Causal Mediation Analysis: A Summary‐Data Mendelian Randomization Approach
Source: Stat Med. 2025 Feb 5;44(5):e10317. doi: 10.1002/sim.10317 (PMC11799828; doi:10.1002/sim.10317)
Supplement: Supplementary file 1 — Data S1. Supporting Information. [file SIM-44-0-s001.zip › Supplementary_Table_241029_V1.xlsx]

## Sheet: Contents
Supplementary Tables for "Causal Mediation Analysis: A Summary-Data Mendelian Randomization Approach"
Table S1	Details of the selected SNPs to perform the MR-based mediation analysis for: WHR(exposure), SMK(mediator), and CAD(outcome)
Table S2	Details of the selected SNPs to perform the MR-based mediation analysis for: WHR(exposure), T2D(mediator), and CAD(outcome)
Table S3	Details of the selected SNPs to perform the MR-based mediation analysis for: WHR(exposure), T2D(mediator, earlier GWAS without UK Biobank participants), and CAD(outcome)
Column Names	Description
SNP	rsid
Gx	clumped SNPs for the exposure
Gm	clumped SNPs for the mediator
Gx_plum	Subset of Gx filtered by double clumping
Gm_plum	Subset of Gm filtered by double clumping
G_mvmr	SNPs used in MVMR (Gx_plum + Gm_plum)
effect_allele.X	effect allele for the exposure
other_allele.X	other allele for the exposure
eaf.X	effect allele frequency for the exposure
beta.X	genetic assoication estimate for the exposure
se.X	standard error for beta.X
pval.X	P-value for beta.X
effect_allele.M	effect allele for the mediator
other_allele.M	other allele for the mediator
eaf.M	effect allele frequency for the mediator
beta.M	genetic assoication estimate for the mediator
se.M	standard error for beta.M
pval.M	P-value for beta.M
effect_allele.Y	effect allele for the outcome
other_allele.Y	other allele for the outcome
eaf.Y	effect allele frequency for the outcome
beta.Y	genetic assoication estimate for the outcome
se.Y	standard error for beta.Y
pval.Y	P-value for beta.Y

## Sheet: Table S1
SNP	Gx	Gm	Gx_plum	Gm_plum	G_mvmr	effect_allele.X	other_allele.X	eaf.X	beta.X	se.X	pval.X	effect_allele.M	other_allele.M	eaf.M	beta.M	se.M	pval.M	effect_allele.Y	other_allele.Y	eaf.Y	beta.Y	se.Y	pval.Y
rs10019888	1	0	1	0	1	A	G	0.8133	-0.0208	0.0023	8.047e-20	A	G	0.834497	0.000140538	0.00187086	0.94	A	G	0.83853	-0.006142	0.0133297	0.64496
rs10049088	1	0	1	0	1	T	C	0.3814	-0.0271	0.0018	1.472e-53	T	C	0.38778	0.00094392	0.0014248	0.51	T	C	0.3839	0.012899	0.009632	0.180513
rs10052591	0	1	0	0	0	T	C	0.5756	-0.0035	0.002	0.07742	T	C	0.573358	0.00839979	0.00140216	2.1e-09	T	C	0.596555	0.006695	0.0094126	0.47691
rs10132280	1	0	1	0	1	A	C	0.3106	-0.0116	0.0018	3.114e-10	A	C	0.301312	-0.000267411	0.00151842	0.86	A	C	0.282164	-0.012169	0.010664	0.253816
rs10144278	1	0	1	0	1	A	G	0.4344	0.0101	0.0018	3.103e-08	A	G	0.441316	0.00167663	0.00140718	0.23	A	G	0.429937	-0.008013	0.0098884	0.417742
rs10158345	1	0	1	0	1	C	G	0.6993	0.0117	0.0019	1.571e-09	C	G	0.707337	-0.000929898	0.00152569	0.54	C	G	0.695024	0.013794	0.0104348	0.186193
rs10164099	1	0	1	0	1	T	C	0.8742	-0.0149	0.0025	1.173e-09	T	C	0.862843	-0.00373448	0.00201356	0.064	T	C	0.864654	0.001969	0.0134101	0.883266
rs1017698	1	0	1	0	1	A	G	0.5974	-0.0113	0.0018	5.13e-10	A	G	0.593668	0.00101682	0.00141087	0.47	A	G	0.588703	-0.010038	0.009707	0.301089
rs10195252	1	0	1	0	1	T	C	0.584	0.0228	0.0017	2.855e-41	T	C	0.594928	0.00177034	0.00141081	0.21	T	C	0.620621	0.023434	0.010047	0.0196775
rs10226228	0	1	0	0	0	A	G	0.6283	-0.0082	0.0019	9.61e-06	A	G	0.62964	-0.0114099	0.00143702	2e-15	A	G	0.629518	-0.015882	0.0094745	0.0936822
rs1026462	1	0	1	0	1	A	G	0.5152	-0.0126	0.0018	1.521e-12	A	G	0.52197	3.43725e-05	0.00138956	0.98	A	G	0.516517	-0.016288	0.0091454	0.0749109
rs10282292	0	1	0	0	0	C	T	0.3636	0.004	0.0018	0.02988	C	T	0.361838	0.00896219	0.0014469	5.9e-10	C	T	0.400122	0.022719	0.0095582	0.0174578
rs1035942	1	0	1	0	1	A	G	0.2747	0.0121	0.002	1.499e-09	A	G	0.279037	-0.0024904	0.00154775	0.11	A	G	0.298095	0.010036	0.0101415	0.322371
rs10490869	1	0	1	0	1	A	T	0.7964	-0.0183	0.0022	9.338e-17	A	T	0.790388	-0.00242077	0.00170844	0.16	A	T	0.808691	-0.01378	0.0119415	0.248515
rs10499013	1	0	1	0	1	A	G	0.28	-0.0125	0.002	5.096e-10	A	G	0.274918	-0.00101778	0.00155865	0.51	A	G	0.272596	-0.015874	0.0106564	0.136323
rs10504486	1	0	1	0	1	A	G	0.9232	0.018	0.0033	3.056e-08	A	G	0.916374	0.00420543	0.00250503	0.093	A	G	0.923836	0.028502	0.0182994	0.119344
rs10506110	1	0	1	0	1	A	C	0.6351	0.0138	0.0019	1.305e-13	A	C	0.636541	0.00121075	0.00145138	0.4	A	C	0.681105	-0.009443	0.0102414	0.356508
rs10507524	1	0	1	0	1	T	C	0.9047	-0.0171	0.003	1.793e-08	T	C	0.905788	0.00389809	0.00237716	0.1	T	C	0.899339	-0.026608	0.015033	0.0767317
rs1050847	0	1	0	0	0	C	T	0.4387	0.0022	0.0018	0.2052	C	T	0.425845	0.00797046	0.00140503	1.4e-08	C	T	0.520323	0.026152	0.0103338	0.0113824
rs1056114	1	0	1	0	1	A	G	0.5265	-0.0102	0.0018	1.295e-08	A	G	0.535725	-0.00113733	0.00139874	0.42	A	G	0.475764	-0.007336	0.0099112	0.459195
rs10761254	1	0	1	0	1	T	C	0.344	0.0124	0.0019	3.203e-11	T	C	0.33563	0.000888974	0.00147267	0.55	T	C	0.401805	-0.008919	0.0095788	0.351792
rs10761785	1	0	0	0	0	T	G	0.5135	-0.0147	0.0017	6.427e-18	T	G	0.512078	-0.00653856	0.00138897	2.5e-06	NA	NA	NA	NA	NA	NA
rs10795055	1	0	1	0	1	A	G	0.3934	0.0106	0.0018	5.426e-09	A	G	0.395551	-0.00150122	0.00141905	0.29	A	G	0.415482	0.025749	0.0093192	0.0057271
rs10797116	1	0	0	0	0	T	C	0.4647	-0.0101	0.0018	2.05e-08	T	C	0.457815	-0.000474727	0.00139444	0.73	T	C	0.477889	-0.017948	0.0092746	0.0529696
rs10817158	1	0	1	0	1	A	C	0.3158	0.0138	0.0019	4.082e-13	A	C	0.323807	0.00197234	0.00148269	0.18	A	C	0.269997	0.000529	0.0107085	0.960601
rs10823968	0	1	0	1	1	A	T	0.6249	0.0094	0.002	3.87e-06	A	T	0.632969	0.00813544	0.00145258	2.1e-08	A	T	0.598258	0.010107	0.0104826	0.33496
rs10827252	1	0	1	0	1	A	G	0.4934	-0.0113	0.0018	2.031e-10	A	G	0.491906	-0.0009809	0.00138802	0.48	A	G	0.503183	0.00604	0.0093203	0.516953
rs10865355	1	0	1	0	1	A	G	0.4087	0.0133	0.0017	6.607e-15	A	G	0.394656	-0.00150035	0.00141607	0.29	A	G	0.381352	-0.005615	0.009921	0.571412
rs10879871	0	1	0	0	0	T	G	0.36	-0.0022	0.0019	0.2245	T	G	0.343436	-0.00957988	0.00145803	5e-11	T	G	0.398635	-0.002138	0.0094615	0.821226
rs10887759	1	0	1	0	1	A	G	0.1595	0.0161	0.0024	2.32e-11	A	G	0.156487	0.00333545	0.0019165	0.082	A	G	0.148057	-0.016009	0.0130842	0.221128
rs10918701	0	1	0	0	0	G	A	0.39	0.0055	0.002	0.005083	G	A	0.372247	0.00802389	0.00143191	2.1e-08	G	A	0.439122	0.023604	0.0095679	0.0136254
rs10919388	1	0	1	0	1	A	C	0.2729	-0.0266	0.0019	6.402e-43	A	C	0.268779	-0.00155769	0.00156603	0.32	A	C	0.2927	0.002309	0.0102566	0.821884
rs10923724	1	0	1	0	1	T	C	0.5565	0.024	0.0017	1.81e-45	T	C	0.568146	0.00147562	0.00140133	0.29	T	C	0.544914	-0.003984	0.0092746	0.667517
rs10968576	1	0	1	0	1	A	G	0.691	-0.0144	0.0018	2.248e-15	A	G	0.678351	-0.00269418	0.00147977	0.069	A	G	0.708413	-0.023895	0.0102447	0.0196782
rs10991433	1	0	1	0	1	T	C	0.8956	-0.0254	0.0028	5.731e-20	T	C	0.893311	0.00243332	0.0022591	0.28	T	C	0.886	-0.022807	0.0147701	0.122557
rs11029441	1	0	1	0	1	T	C	0.9155	-0.0199	0.0035	1.726e-08	T	C	0.919724	-0.00340658	0.00256324	0.18	T	C	0.914671	-0.009665	0.0171078	0.57211
rs11030107	1	0	1	0	1	A	G	0.7327	-0.0178	0.0019	4.083e-20	A	G	0.73914	-0.01093	0.00157692	4.2e-12	A	G	0.782929	-0.025642	0.0117416	0.0289723
rs11048456	1	0	1	0	1	T	C	0.7646	-0.0266	0.0019	2.996e-43	T	C	0.755266	0.000879571	0.00161237	0.59	T	C	0.702269	0.007031	0.0104272	0.500124
rs11055887	1	0	1	0	1	A	G	0.1934	-0.0133	0.0023	4.281e-09	A	G	0.20013	-0.000502188	0.00173975	0.77	A	G	0.19645	-0.032628	0.0119404	0.0062841
rs11084399	1	0	1	0	1	T	C	0.441	-0.0113	0.0019	1.806e-09	T	C	0.436491	-0.00222678	0.00140526	0.11	T	C	0.433056	0.009879	0.0100524	0.325731
rs11133377	1	0	1	0	1	A	G	0.7241	0.0143	0.002	8.919e-13	A	G	0.727103	-0.00249141	0.00155481	0.11	A	G	0.696226	0.024501	0.0101317	0.0155954
rs11176015	1	0	1	0	1	T	C	0.293	0.0151	0.002	7.208e-14	T	C	0.281721	0.00214277	0.00154951	0.17	T	C	0.292555	-0.001855	0.0103566	0.857849
rs111874795	1	0	1	0	1	T	C	0.9556	0.0384	0.0048	6.998e-16	T	C	0.953806	-0.0021016	0.00329679	0.52	T	C	0.965326	0.020599	0.0280129	0.462133
rs11187537	1	0	1	0	1	C	G	0.2632	0.013	0.002	1.729e-10	C	G	0.265546	1.58991e-05	0.00156799	0.99	C	G	0.273907	0.011628	0.0105467	0.270232
rs11210229	0	1	0	1	1	A	G	0.3901	-0.004	0.0018	0.02832	A	G	0.383666	0.011702	0.00142273	2e-16	A	G	0.410439	0.000119	0.0094202	0.989921
rs11214589	1	0	1	0	1	A	G	0.4959	-0.0114	0.0018	1.772e-10	A	G	0.51165	-0.00405495	0.00140178	0.0038	A	G	0.458416	-0.006032	0.0095994	0.529762
rs112282219	0	1	0	0	0	G	A	0.9601	-0.0001	0.005	0.9786	G	A	0.958949	-0.0231662	0.00350418	3.8e-11	G	A	0.961969	0.001997	0.0273155	0.94172
rs1124639	1	0	0	0	0	T	C	0.4392	-0.0113	0.0017	7.475e-11	T	C	0.445208	-0.00546489	0.00139424	8.9e-05	T	C	0.471887	-0.018299	0.0095223	0.0546439
rs11247735	1	0	1	0	1	A	G	0.4825	0.0109	0.0019	7.143e-09	A	G	0.487042	0.00083648	0.00142667	0.56	A	G	0.520312	0.01303	0.0100741	0.195869
rs11255908	0	1	0	1	1	T	G	0.7416	-0.0009	0.002	0.6687	T	G	0.743485	-0.0100713	0.00158809	2.3e-10	T	G	0.697297	0.010164	0.0102002	0.319029
rs113212351	1	0	0	0	0	T	C	0.6411	0.012	0.0022	4.11e-08	T	C	0.629103	0.00363345	0.00155339	0.019	NA	NA	NA	NA	NA	NA
rs113382419	0	1	0	1	1	C	A	0.8939	0.0019	0.0032	0.5547	C	A	0.889325	-0.0282339	0.00221376	3e-37	C	A	0.918459	-0.02074	0.0189892	0.274746
rs113928896	1	0	0	0	0	T	C	0.132	-0.0179	0.0029	1.247e-09	T	C	0.137333	-0.00805159	0.00204601	8.3e-05	T	C	0.113251	-0.015178	0.0164669	0.35667
rs1142	1	0	1	0	1	T	C	0.3344	0.0149	0.0018	2.057e-17	T	C	0.360606	0.00221974	0.00144461	0.12	T	C	0.335441	8.3e-05	0.0098786	0.993296
rs115092994	1	0	1	0	1	A	G	0.9607	0.0278	0.0051	3.624e-08	A	G	0.959549	0.0125228	0.00352901	0.00039	A	G	0.968564	-0.000188	0.0304625	0.995076
rs115111668	1	0	0	0	0	T	C	0.0098	0.0596	0.0101	3.529e-09	NA	NA	NA	NA	NA	NA	T	C	0.013192	-0.191304	0.0577954	0.0009329
rs11574218	1	0	1	0	1	T	G	0.3866	0.0138	0.0018	4.358e-14	T	G	0.374204	0.00193891	0.0014336	0.18	T	G	0.416504	0.003589	0.0094267	0.703406
rs1158805	1	0	1	0	1	A	C	0.3797	-0.0133	0.0018	4.947e-13	A	C	0.374281	0.00014392	0.00143369	0.92	A	C	0.382096	0.002731	0.009468	0.773006
rs11630842	1	0	0	0	0	A	G	0.5096	-0.0111	0.0018	6.37e-10	A	G	0.506223	0.00163496	0.00138864	0.24	A	G	0.494991	0.002281	0.0093235	0.806728
rs11654395	1	0	1	0	1	T	C	0.9185	-0.0181	0.0033	3.75e-08	T	C	0.9124	-0.00244935	0.00248048	0.32	T	C	0.921451	0.00396	0.018382	0.829434
rs11664106	1	0	1	0	1	A	T	0.6304	0.02	0.0021	8.685e-22	A	T	0.626016	-0.00221424	0.00146764	0.13	A	T	0.669325	0.0118	0.0124477	0.343145
rs11699316	1	0	0	0	0	A	G	0.1425	0.0143	0.0026	3.753e-08	A	G	0.139487	-0.00111678	0.00202399	0.58	A	G	0.158507	-0.006085	0.0130451	0.640888
rs11705729	1	0	1	0	1	A	T	0.6792	-0.0106	0.0019	1.697e-08	A	T	0.684535	-0.000275845	0.0014904	0.85	A	T	0.663357	-0.014431	0.0097407	0.138467
rs117108573	1	0	0	0	0	T	C	0.0764	0.0273	0.0039	3.902e-12	T	C	0.079249	0.00431547	0.002734	0.11	NA	NA	NA	NA	NA	NA
rs11711934	1	0	1	0	1	T	C	0.8236	0.0175	0.0022	2.644e-15	T	C	0.81885	0.00301391	0.00179769	0.094	T	C	0.843649	0.001565	0.0130755	0.904729
rs11718898	1	0	1	0	1	T	C	0.323	0.0137	0.0019	2.172e-13	T	C	0.334238	-0.00506005	0.0014687	0.00057	T	C	0.401105	0.020153	0.0097092	0.0379245
rs11724804	1	0	1	0	1	A	G	0.4436	-0.0165	0.0018	4.979e-20	A	G	0.449005	-0.00120893	0.00139316	0.39	A	G	0.435405	0.000478	0.0099883	0.961831
rs11747001	1	0	1	0	1	A	G	0.7638	0.0154	0.002	8.389e-15	A	G	0.764047	0.00167538	0.00163263	0.3	A	G	0.766497	0.003486	0.0109051	0.749222
rs11768481	0	1	0	1	1	C	A	0.6705	0.0025	0.0021	0.2354	C	A	0.666168	0.00901238	0.00147464	9.9e-10	C	A	0.65413	0.014147	0.010438	0.175312
rs11782074	1	0	1	0	1	T	G	0.3683	0.0109	0.0019	6.317e-09	T	G	0.383656	0.00145373	0.00144776	0.32	T	G	0.330248	0.001341	0.0101524	0.894915
rs11783093	0	1	0	0	0	C	T	0.8418	-0.0007	0.0025	0.7609	C	T	0.838811	0.01571	0.00189655	1.2e-16	C	T	0.855673	0.034962	0.0138305	0.0114749
rs11792069	1	0	1	0	1	A	G	0.8274	0.0136	0.0024	2.427e-08	A	G	0.8165	0.00351355	0.00179369	0.05	A	G	0.865969	0.04885	0.0164843	0.0030423
rs11861214	0	1	0	0	0	G	T	0.7772	0.0036	0.0023	0.1218	G	T	0.78364	0.00945079	0.00168455	2e-08	G	T	0.7306	-0.002208	0.0111952	0.843649
rs1190982	1	0	1	0	1	T	C	0.3027	0.0157	0.0019	5.104e-16	T	C	0.305411	0.00145486	0.00150293	0.33	T	C	0.310213	0.017088	0.0103859	0.0999065
rs11948770	0	1	0	1	1	T	C	0.7679	-0.0011	0.0021	0.5982	T	C	0.768248	-0.0102364	0.00164524	4.9e-10	T	C	0.775771	0.005828	0.011319	0.606633
rs11956399	1	0	1	0	1	T	G	0.1927	0.0158	0.0022	1.256e-12	T	G	0.186839	0.00317632	0.00177876	0.074	T	G	0.200351	0.003066	0.0118708	0.796191
rs11976018	1	0	1	0	1	A	G	0.1707	-0.0151	0.0023	3.689e-11	A	G	0.154486	-0.0108706	0.00191708	1.4e-08	A	G	0.208363	-0.010042	0.0114689	0.381256
rs11992444	1	0	1	0	1	T	G	0.5085	0.0185	0.002	4.99e-21	T	G	0.509199	-0.000276537	0.00138662	0.84	T	G	0.528032	-0.00956	0.0141564	0.499476
rs12024554	1	0	1	0	1	T	C	0.2346	-0.0149	0.0023	1.077e-10	T	C	0.237189	0.000209162	0.00162911	0.9	T	C	0.250684	0.011926	0.0107031	0.265169
rs12033257	1	0	1	0	1	A	G	0.6299	0.0136	0.0019	5.016e-13	A	G	0.617603	0.00484085	0.00143552	0.00075	A	G	0.601555	-0.014582	0.009947	0.142658
rs12042959	1	0	1	0	1	A	G	0.8633	0.0155	0.0025	9.25e-10	A	G	0.856098	0.00562616	0.00198334	0.0046	A	G	0.861911	0.031607	0.0135752	0.0198969
rs12069549	1	0	1	0	1	T	C	0.1329	-0.0158	0.0025	3.578e-10	T	C	0.126866	-0.000928693	0.00208941	0.66	T	C	0.138249	0.000445	0.0134264	0.97356
rs12101393	1	0	0	0	0	C	G	0.7865	0.014	0.0022	1.187e-10	C	G	0.782728	0.00139264	0.00168776	0.41	C	G	0.800021	-0.007796	0.0123488	0.527834
rs12202536	0	1	0	1	1	A	G	0.5234	-0.0027	0.002	0.1642	A	G	0.512754	-0.00823391	0.00138601	2.8e-09	A	G	0.556645	-0.002432	0.009279	0.793246
rs1221148	0	1	0	0	0	NA	NA	NA	NA	NA	NA	C	G	0.587062	0.00916504	0.00140711	7.3e-11	C	G	0.603601	-0.000828	0.0094973	0.930527
rs12244388	0	1	0	1	1	G	A	0.657	-0.0042	0.0021	0.04344	G	A	0.661124	-0.0132503	0.00146413	1.4e-19	G	A	0.618706	0.036276	0.0094343	0.0001205
rs12287076	1	0	1	0	1	C	G	0.625	0.0192	0.002	3.529e-21	C	G	0.707032	-0.00149284	0.00152791	0.33	C	G	0.668179	0.006431	0.0102447	0.530174
rs12419064	1	0	1	0	1	A	G	0.4562	-0.0114	0.0018	5.768e-10	A	G	0.510306	-0.000300971	0.00138529	0.83	A	G	0.557367	0.020794	0.0095397	0.0292771
rs12430764	1	0	1	0	1	A	G	0.5164	0.0107	0.0018	1.872e-09	A	G	0.513037	0.00414047	0.00138601	0.0028	A	G	0.519901	0.003509	0.0093127	0.706323
rs1243188	1	0	1	0	1	T	C	0.7061	-0.0148	0.0019	2.371e-14	T	C	0.69914	-0.00675986	0.00151147	7.7e-06	T	C	0.716965	-0.005537	0.0104576	0.596479
rs12440605	1	0	1	0	1	A	G	0.5243	0.0118	0.0018	4.022e-11	A	G	0.52261	0.00110257	0.00138719	0.43	A	G	0.500887	-0.015436	0.0092149	0.0939119
rs12459350	1	0	1	0	1	A	G	0.5423	0.0134	0.0017	2.233e-15	A	G	0.538547	-0.00246931	0.00139119	0.076	A	G	0.536129	0.022744	0.0094767	0.0163953
rs1246265	0	1	0	1	1	T	C	0.3012	0.0009	0.0021	0.6843	T	C	0.30456	-0.00886526	0.00150907	4.2e-09	T	C	0.31946	-0.009105	0.0101448	0.369448
rs12470785	1	0	1	0	1	A	G	0.7002	-0.0111	0.0019	9.096e-09	A	G	0.695893	0.00178004	0.00150706	0.24	A	G	0.678482	0.003633	0.0101665	0.720829
rs12481282	0	1	0	0	0	G	C	0.7232	-0.0042	0.0022	0.05353	G	C	0.722343	-0.00894356	0.00154935	7.8e-09	G	C	0.727084	0.026601	0.0103881	0.0104454
rs12489576	1	0	1	0	1	T	C	0.0187	0.0423	0.0073	6.343e-09	T	C	0.017783	0.00310949	0.00528843	0.56	T	C	0.035174	0.015808	0.0260924	0.544616
rs12495178	1	0	1	0	1	T	C	0.6416	0.0124	0.0018	1.321e-12	T	C	0.645621	0.00752255	0.00144757	2e-07	T	C	0.625735	-0.000192	0.0094365	0.983767
rs1250552	1	0	0	0	0	A	G	0.5203	-0.0094	0.0017	3.616e-08	A	G	0.523705	-0.00293302	0.00139033	0.035	A	G	0.509858	-0.000901	0.0095267	0.924651
rs12527712	1	0	1	0	1	T	C	0.0882	0.0284	0.0033	3.377e-18	T	C	0.079535	0.00070678	0.00256005	0.78	T	C	0.08057	0.011621	0.016682	0.48604
rs12575252	1	0	1	0	1	C	G	0.3337	-0.0154	0.0018	2.316e-18	C	G	0.347461	0.00176866	0.00146282	0.23	C	G	0.381009	-0.009989	0.0095755	0.296866
rs12593088	1	0	0	0	0	A	G	0.3106	-0.0128	0.0019	5.159e-12	A	G	0.304216	-0.00462277	0.00151204	0.0022	A	G	0.298179	-0.010348	0.0100198	0.30172
rs12595496	1	0	0	0	0	A	G	0.8663	-0.0178	0.0025	2.08e-12	A	G	0.875987	-0.00535614	0.00210238	0.011	A	G	0.839927	0.01055	0.0124183	0.395575
rs12602912	1	0	1	0	1	T	C	0.2105	0.0176	0.0021	1.228e-16	T	C	0.195306	0.00478074	0.00174864	0.0063	T	C	0.222578	0.019844	0.0111126	0.0741451
rs12608504	1	0	1	0	1	A	G	0.3593	0.0251	0.0018	4.675e-46	A	G	0.367303	-0.000232043	0.00143954	0.87	A	G	0.368921	-0.003483	0.0099112	0.725273
rs12623702	0	1	0	1	1	A	G	0.6122	-0.0006	0.002	0.7815	A	G	0.613375	-0.00977238	0.00142787	7.7e-12	A	G	0.620349	0.008648	0.0099101	0.382857
rs12643960	1	0	1	0	1	A	G	0.8502	-0.0165	0.0027	1.506e-09	A	G	0.857084	-0.00278148	0.00197883	0.16	A	G	0.810875	0.008528	0.0122793	0.487367
rs12669521	1	0	1	0	1	A	G	0.6733	0.0127	0.0021	1.286e-09	A	G	0.66315	0.00313034	0.00147528	0.034	A	G	0.714343	0.008166	0.0107552	0.447698
rs12708665	0	1	0	0	0	A	G	0.2799	-0.0102	0.0022	2.91e-06	A	G	0.284632	-0.0090871	0.00153886	3.5e-09	A	G	0.299888	-0.010716	0.0106944	0.316334
rs12777288	1	0	1	0	1	T	C	0.7714	-0.0139	0.0021	6.882e-11	T	C	0.768115	-0.00540037	0.00164389	0.001	T	C	0.794485	0.00285	0.0118317	0.80965
rs12828016	1	0	1	0	1	T	G	0.391	-0.0114	0.0018	4.081e-10	T	G	0.387754	0.000579559	0.00142203	0.68	T	G	0.384495	-0.011361	0.0094126	0.227433
rs12831617	0	1	0	1	1	C	T	0.7695	-0.0069	0.0023	0.003025	C	T	0.764305	-0.00918459	0.00163314	1.9e-08	C	T	0.789574	-0.023783	0.0114537	0.0378529
rs1294410	1	0	1	0	1	T	C	0.3824	-0.0247	0.0017	5.494e-46	T	C	0.382687	0.00121414	0.00143219	0.4	T	C	0.418761	0.019225	0.0095766	0.0446973
rs12967855	0	1	0	0	0	A	G	0.3505	0.0045	0.0019	0.01632	A	G	0.331225	0.0081887	0.00147934	3.1e-08	A	G	0.374778	-0.009557	0.0097124	0.325116
rs13009008	0	1	0	0	0	A	G	0.3379	0.0022	0.002	0.2728	A	G	0.327713	0.00863272	0.00147329	4.6e-09	A	G	0.381256	0.003304	0.0101295	0.744292
rs13016665	0	1	0	0	0	C	A	0.5779	-0.0078	0.002	9.69e-05	C	A	0.576725	-0.00848745	0.0014118	1.8e-09	C	A	0.553267	-0.005148	0.0097971	0.599264
rs13063979	1	0	1	0	1	T	G	0.7323	-0.0135	0.0019	1.194e-12	T	G	0.7222	-0.000176286	0.0015509	0.91	T	G	0.755368	-0.005194	0.0107618	0.629355
rs13130484	1	0	1	0	1	T	C	0.4294	0.0147	0.0017	7.834e-18	T	C	0.433673	-0.00226661	0.00140079	0.11	T	C	0.415571	0.030987	0.0093463	0.0009151
rs13153393	0	1	0	0	0	A	G	0.8858	-0.0064	0.0031	0.03762	A	G	0.883937	-0.0137451	0.00217329	2.5e-10	A	G	0.890176	-0.00377	0.0147484	0.798243
rs13229637	1	0	1	0	1	T	C	0.8538	0.0159	0.0025	1.907e-10	T	C	0.851484	0.00516102	0.0019559	0.0083	T	C	0.856277	0.02445	0.0138196	0.0768567
rs13232789	1	0	1	0	1	T	G	0.6613	-0.011	0.0019	5.092e-09	T	G	0.659519	0.000753654	0.00146253	0.61	T	G	0.714499	0.005227	0.0105054	0.618799
rs13256367	1	0	1	0	1	A	C	0.6534	0.0141	0.0019	5.415e-14	A	C	0.657888	0.000952659	0.0014608	0.51	A	C	0.653581	0.025016	0.0096798	0.0097564
rs1328757	1	0	1	0	1	T	C	0.4743	0.0114	0.0018	1.693e-10	T	C	0.467391	0.00106903	0.00139064	0.44	T	C	0.447073	-0.009202	0.0094398	0.329653
rs13296519	0	1	0	1	1	G	T	0.6137	-0.0066	0.002	0.001086	G	T	0.606385	-0.00970128	0.00141888	8.1e-12	G	T	0.644325	-0.019506	0.0099264	0.0494072
rs13316065	1	0	1	0	1	T	C	0.3188	0.017	0.0018	1.341e-20	T	C	0.320026	-0.00196705	0.00148478	0.19	T	C	0.287716	0.024672	0.0102545	0.0161293
rs1345203	1	0	1	0	1	T	C	0.7829	0.0187	0.0024	3.068e-15	T	C	0.789949	0.00100789	0.00170403	0.55	T	C	0.746565	0.006293	0.0156663	0.687912
rs1360485	1	0	1	0	1	T	C	0.6791	0.0152	0.0018	2.005e-16	T	C	0.699719	0.00526728	0.00151848	0.00052	T	C	0.689772	-0.006114	0.0105586	0.562554
rs136233	0	1	0	1	1	A	G	0.8275	-0.0031	0.0023	0.171	A	G	0.809084	-0.00995614	0.00176918	1.8e-08	A	G	0.820119	-0.030685	0.0119425	0.0101879
rs13642	1	0	0	0	0	A	T	0.6452	0.0113	0.0019	9.486e-10	A	T	0.639364	0.00187574	0.00144164	0.19	A	T	0.654281	-0.004716	0.0096635	0.625535
rs142989338	1	0	1	0	1	T	C	0.977	-0.0371	0.0068	4.302e-08	T	C	0.976023	0.00963501	0.00468954	0.04	T	C	0.976181	-0.011877	0.0345632	0.731124
rs1431659	1	0	1	0	1	A	G	0.2736	0.0143	0.002	1.121e-12	A	G	0.271456	-0.00330841	0.00156493	0.035	A	G	0.301372	0.001028	0.0100057	0.918168
rs143384	1	0	1	0	1	A	G	0.5867	0.0155	0.0017	1.733e-19	A	G	0.595524	0.00192036	0.00141064	0.17	A	G	0.557968	0.015107	0.0097265	0.120382
rs1437	1	0	1	0	1	A	G	0.629	0.0128	0.0018	4.495e-13	A	G	0.640112	0.00417419	0.0014429	0.0038	A	G	0.620556	0.010631	0.0095582	0.266034
rs1441264	1	0	1	0	1	A	G	0.5857	0.0111	0.0018	3.157e-10	A	G	0.59372	0.00197613	0.00144152	0.17	A	G	0.614899	0.005096	0.0096603	0.597831
rs1443512	1	0	1	0	1	A	C	0.2216	0.0282	0.002	1.058e-45	A	C	0.220163	-0.0012684	0.0016681	0.45	A	C	0.27547	0.016282	0.0104424	0.118944
rs1452075	1	0	1	0	1	T	C	0.7316	0.0123	0.0019	1.319e-10	T	C	0.73446	0.000674499	0.00156715	0.67	T	C	0.698638	0.001795	0.0101665	0.859854
rs145952040	1	0	1	0	1	T	C	0.9608	-0.033	0.0052	2.662e-10	T	C	0.959835	-0.00881449	0.00364052	0.015	T	C	0.956947	-0.009828	0.0262412	0.708013
rs1464454	1	0	1	0	1	A	G	0.3957	-0.0097	0.0018	4.145e-08	A	G	0.36862	-0.000217254	0.00144326	0.88	A	G	0.419271	-0.009232	0.0095875	0.335587
rs147412694	0	1	0	1	1	G	A	0.8543	0.0115	0.0028	3.757e-05	G	A	0.850009	-0.0115726	0.00194865	2.9e-09	G	A	0.867464	-0.014472	0.0141303	0.305749
rs147627829	1	0	1	0	1	A	G	0.0418	0.0612	0.0049	1.874e-35	A	G	0.043671	0.0122503	0.00340867	0.00033	A	G	0.029219	0.004676	0.0359352	0.896469
rs148589464	1	0	1	0	1	T	C	0.0685	0.0213	0.0039	4.43e-08	T	C	0.071055	0.00528582	0.00270614	0.051	T	C	0.054338	-0.007229	0.0225305	0.748321
rs1488541	1	0	1	0	1	T	C	0.2769	-0.0128	0.0022	5.024e-09	T	C	0.2739	-0.00244644	0.00155414	0.12	T	C	0.285314	-0.003985	0.0104641	0.703333
rs15285	1	0	1	0	1	T	C	0.2629	-0.0117	0.0019	1.619e-09	T	C	0.286519	-0.0039195	0.00153226	0.011	T	C	0.278588	-0.045771	0.0106857	1.84e-05
rs1534696	1	0	1	0	1	A	C	0.5694	-0.0226	0.0017	3.674e-39	A	C	0.540891	-0.00203188	0.00138855	0.14	A	C	0.558956	-0.024363	0.0096918	0.0119444
rs1558902	1	0	1	0	1	A	T	0.4088	0.0398	0.0017	3.99e-118	A	T	0.403617	-0.000585759	0.00141253	0.68	A	T	0.380002	0.029804	0.0096168	0.0019407
rs1563355	1	0	1	0	1	T	C	0.328	-0.0277	0.0019	1.591e-49	T	C	0.327985	0.00177763	0.00147399	0.23	T	C	0.332434	-0.010242	0.0099025	0.301004
rs1563575	1	0	1	0	1	A	G	0.7122	0.0116	0.0019	8.547e-10	A	G	0.719091	0.00445193	0.00154222	0.0039	A	G	0.701783	0.036566	0.0105641	0.0005375
rs1569135	1	0	1	0	1	A	G	0.5372	0.0215	0.0017	2.758e-37	A	G	0.543474	0.00101476	0.0013901	0.47	A	G	0.536914	0.024155	0.00967	0.0124925
rs1609906	1	0	1	0	1	A	G	0.5098	-0.0126	0.002	1.218e-10	A	G	0.5152	-0.00644049	0.00138462	3.3e-06	A	G	0.515346	-0.006722	0.0092638	0.468071
rs1657930	1	0	0	0	0	A	G	0.7926	-0.0134	0.0022	5.624e-10	A	G	0.802935	-0.00608004	0.00173979	0.00047	A	G	0.741115	0.006213	0.0108954	0.568513
rs1680490	1	0	1	0	1	A	G	0.5945	-0.0118	0.002	2.412e-09	A	G	0.64241	-0.002521	0.00145048	0.082	A	G	0.663233	-0.01001	0.009858	0.309905
rs16853606	1	0	0	0	0	A	G	0.8413	-0.0132	0.0023	1.215e-08	A	G	0.835794	-0.00605643	0.00186818	0.0012	A	G	0.787249	-0.013075	0.0116373	0.261207
rs17066856	1	0	1	0	1	T	C	0.892	0.0177	0.0028	3.785e-10	T	C	0.908171	0.00783462	0.00240665	0.0011	T	C	0.894526	0.037871	0.0154925	0.0145064
rs17078048	1	0	0	0	0	A	G	0.8498	-0.0136	0.0025	3.895e-08	A	G	0.851072	-0.00510934	0.0019458	0.0086	A	G	0.826833	-0.009806	0.0119241	0.410866
rs17109256	1	0	1	0	1	A	G	0.2324	0.0169	0.0021	2.403e-16	A	G	0.221119	-0.00485625	0.00167126	0.0037	A	G	0.202775	0.022327	0.0120892	0.0647679
rs1718618	1	0	1	0	1	A	G	0.0635	-0.024	0.0038	2.192e-10	A	G	0.0566444	-0.00168484	0.00299908	0.57	A	G	0.089653	0.002053	0.0212758	0.923128
rs17289049	1	0	1	0	1	A	G	0.9112	-0.0164	0.003	3.056e-08	A	G	0.911969	0.000985633	0.00245349	0.69	A	G	0.874119	-0.02219	0.0138261	0.108509
rs17309874	0	1	0	0	0	G	A	0.7357	-0.0174	0.0019	3.51e-19	G	A	0.740357	-0.0112899	0.00158234	9.7e-13	G	A	0.785591	-0.024627	0.0117992	0.0368715
rs17324331	1	0	1	0	1	C	G	0.3136	0.012	0.0019	1.79e-10	C	G	0.328916	0.000953079	0.00147514	0.52	C	G	0.322176	-0.012353	0.0101187	0.222157
rs17326656	1	0	1	0	1	T	G	0.2346	0.0153	0.0021	4.166e-13	T	G	0.238368	5.75453e-05	0.00163094	0.97	T	G	0.203912	0.014461	0.0118285	0.221497
rs17553262	0	1	0	0	0	A	C	0.8902	-0.0099	0.0029	0.0005822	A	C	0.884605	-0.0127323	0.00218148	5.3e-09	A	C	0.907342	0.004595	0.0165375	0.781125
rs1757471	1	0	1	0	1	T	C	0.5081	0.0128	0.0018	5.891e-13	T	C	0.502262	-0.00273611	0.00138475	0.048	T	C	0.509918	0.002484	0.0094083	0.791762
rs17576594	0	1	0	0	0	G	A	0.7243	0.0055	0.002	0.005628	G	A	0.7235	0.0109502	0.00155159	1.7e-12	G	A	0.725225	-0.001252	0.0102642	0.902917
rs17644283	1	0	1	0	1	A	G	0.3879	0.0148	0.0018	3.237e-17	A	G	0.372083	-0.000346457	0.00143602	0.81	A	G	0.395244	0.008486	0.0097048	0.381894
rs17724992	1	0	1	0	1	A	G	0.7209	0.0143	0.0019	1.287e-13	A	G	0.732227	0.00860567	0.00156912	4.1e-08	A	G	0.706229	0.013899	0.0102186	0.173778
rs17764730	1	0	1	0	1	T	C	0.2364	-0.0114	0.0021	4.856e-08	T	C	0.247106	0.00220088	0.0016107	0.17	T	C	0.240655	-0.010039	0.0106488	0.345815
rs1789882	1	0	1	0	1	A	G	0.1691	0.016	0.0023	9.974e-12	A	G	0.177002	0.000949587	0.00181582	0.6	A	G	0.210737	0.022037	0.0118741	0.0634696
rs1800437	1	0	1	0	1	C	G	0.1876	-0.0209	0.0022	6.225e-22	C	G	0.194256	0.000157821	0.00174861	0.93	C	G	0.195387	-0.038759	0.0125595	0.0020286
rs1815892	1	0	1	0	1	T	G	0.5812	0.0105	0.0018	3.902e-09	T	G	0.593683	-0.00204984	0.00140847	0.15	T	G	0.526131	0.008395	0.0096179	0.382744
rs1863652	1	0	1	0	1	A	G	0.3529	-0.0103	0.0019	3.047e-08	A	G	0.348117	-0.00384895	0.00145148	0.008	A	G	0.330965	-0.026507	0.0096777	0.0061628
rs1891216	1	0	1	0	1	T	G	0.6305	-0.0104	0.0018	2.033e-08	T	G	0.62498	0.000564052	0.001436	0.69	T	G	0.647557	-0.006178	0.0100568	0.539009
rs1896686	1	0	1	0	1	A	G	0.4937	-0.0099	0.0018	3.116e-08	A	G	0.494194	-0.00115571	0.00139759	0.41	A	G	0.492474	-0.001124	0.0094191	0.905012
rs1922018	0	1	0	1	1	C	T	0.363	0.0008	0.0018	0.6736	C	T	0.364422	0.0100328	0.00143771	3e-12	C	T	0.339287	-0.006448	0.010022	0.519975
rs1931263	0	1	0	0	0	G	T	0.5199	-0.0052	0.0018	0.003117	G	T	0.510321	-0.00760874	0.0013858	4e-08	G	T	0.569151	-0.013821	0.0097993	0.15842
rs1933270	0	1	0	0	0	T	G	0.3719	0.013	0.0019	3.508e-12	T	G	0.363726	0.00921831	0.00143808	1.5e-10	T	G	0.418679	0.005744	0.0094213	0.542072
rs1942831	1	0	1	0	1	C	G	0.2966	0.0108	0.0019	2.927e-08	C	G	0.278123	0.00167894	0.00154628	0.28	C	G	0.327261	0.007731	0.0099514	0.437232
rs1969354	1	0	1	0	1	T	C	0.2219	-0.0172	0.0022	2.516e-15	T	C	0.212321	-0.00130227	0.00169478	0.44	T	C	0.244182	-0.013623	0.0114059	0.232329
rs1992145	1	0	1	0	1	A	G	0.5511	0.0111	0.0018	5.767e-10	A	G	0.571334	-0.000165541	0.00140331	0.91	A	G	0.522928	-0.00961	0.009493	0.311382
rs2008514	1	0	1	0	1	A	G	0.3838	0.017	0.0017	8.562e-23	A	G	0.401003	0.002952	0.00141296	0.037	A	G	0.345158	0.013852	0.0101382	0.171841
rs2022464	1	0	0	0	0	A	C	0.3062	-0.0129	0.0019	1.671e-11	A	C	0.29518	-0.00545662	0.00151942	0.00033	A	C	0.353956	-0.007746	0.0098145	0.429972
rs202645	0	1	0	1	1	A	G	0.2019	0.0031	0.0024	0.2102	A	G	0.202939	-0.0101598	0.00172497	3.9e-09	A	G	0.241574	-0.00722	0.0112549	0.5212
rs2061007	1	0	0	0	0	C	G	0.5882	-0.0105	0.0018	4.649e-09	C	G	0.597315	-0.00313701	0.00141263	0.026	NA	NA	NA	NA	NA	NA
rs2061708	1	0	1	0	1	C	G	0.5884	0.0152	0.002	2.127e-14	C	G	0.588878	0.00341296	0.00141114	0.016	C	G	0.583338	0.014182	0.0097005	0.143743
rs2062882	0	1	0	0	0	G	A	0.5878	-0.0053	0.0018	0.003513	G	A	0.586782	-0.0081103	0.00141998	1.1e-08	G	A	0.56558	-0.000649	0.0095049	0.945562
rs2069443	1	0	1	0	1	T	G	0.7423	-0.0119	0.0021	1.401e-08	T	G	0.744707	0.00166047	0.00158631	0.3	T	G	0.727688	-0.01507	0.0106586	0.157395
rs2112347	1	0	1	0	1	T	G	0.63	0.015	0.0017	8.407e-18	T	G	0.639844	0.00317942	0.00144559	0.028	T	G	0.598601	0.005855	0.0096581	0.544364
rs2161097	1	0	1	0	1	T	C	0.4408	0.0126	0.0018	2.107e-12	T	C	0.437781	0.00223481	0.00139468	0.11	T	C	0.439825	0.006929	0.0093941	0.460765
rs2161228	1	0	1	0	1	T	C	0.102	0.0192	0.0029	4.317e-11	T	C	0.102321	0.00385371	0.00229738	0.093	T	C	0.128165	0.022479	0.0140955	0.110766
rs2167750	1	0	1	0	1	T	C	0.4729	0.0199	0.0018	6.473e-29	T	C	0.46394	0.00111332	0.00138893	0.42	T	C	0.501907	0.017545	0.0093094	0.0594766
rs2176598	1	0	1	0	1	T	C	0.2357	0.0128	0.0019	5.505e-11	T	C	0.247377	-0.000596985	0.00160558	0.71	T	C	0.265105	0.026064	0.0111278	0.0191686
rs2178663	1	0	1	0	1	T	C	0.32	-0.0263	0.0019	2.794e-43	T	C	0.312372	-0.00201966	0.00149362	0.18	T	C	0.288653	-0.027499	0.0103533	0.007906
rs220381	1	0	1	0	1	A	G	0.6733	-0.0106	0.0019	2.786e-08	A	G	0.661109	0.000239536	0.00146369	0.87	A	G	0.678583	-0.006163	0.0106249	0.561879
rs2235148	1	0	1	0	1	T	C	0.3617	0.0119	0.0018	9.233e-11	T	C	0.354868	-0.00102243	0.00145103	0.48	T	C	0.387835	0.006053	0.0094408	0.521425
rs2236519	1	0	1	0	1	A	G	0.3693	0.0212	0.0018	1.894e-30	A	G	0.377561	0.000955047	0.0014332	0.51	A	G	0.38113	0.018642	0.009506	0.0498705
rs2254069	1	0	1	0	1	A	G	0.1283	0.0209	0.0027	4.772e-15	A	G	0.120217	0.00197028	0.00212775	0.35	A	G	0.155688	0.002842	0.0125063	0.820233
rs2254710	0	1	0	0	0	C	A	0.2369	-0.0013	0.0023	0.5612	C	A	0.236356	0.00899636	0.00163085	3.5e-08	C	A	0.282615	0.019446	0.0104685	0.0632287
rs2276390	1	0	1	0	1	T	G	0.3375	-0.021	0.0019	5.76e-28	T	G	0.356103	0.00115973	0.00144992	0.42	T	G	0.353413	-0.022778	0.0098123	0.0202674
rs2294239	1	0	1	0	1	A	G	0.5683	0.02	0.0017	3.173e-31	A	G	0.571115	-0.00266982	0.0014066	0.058	A	G	0.580818	0.018562	0.0093116	0.0462141
rs2298632	1	0	1	0	1	T	C	0.486	-0.0144	0.0017	3.492e-17	T	C	0.497904	-2.86833e-05	0.00141053	0.98	T	C	0.464644	0.008159	0.0094278	0.386809
rs2333496	1	0	1	0	1	T	C	0.6859	0.0104	0.0018	1.077e-08	T	C	0.699181	0.00168419	0.00151265	0.27	T	C	0.66221	-0.001735	0.0101404	0.864147
rs2371767	1	0	1	0	1	C	G	0.2698	-0.0291	0.0019	1e-54	C	G	0.277681	0.00168626	0.00154409	0.27	C	G	0.317847	0.014826	0.0100578	0.140462
rs2391168	1	0	1	0	1	A	C	0.1947	0.026	0.0021	1.382e-34	A	C	0.193518	0.000863238	0.00175485	0.62	A	C	0.236362	0.010699	0.0107368	0.319016
rs2398893	1	0	1	0	1	A	G	0.7143	0.0157	0.0019	9.007e-17	A	G	0.724866	0.00281467	0.00155078	0.07	A	G	0.739667	0.010346	0.010576	0.32795
rs244722	1	0	0	0	0	A	C	0.4969	-0.013	0.002	5.08e-11	A	C	0.49241	-0.00127323	0.00139748	0.36	A	C	0.507648	-0.004973	0.00982	0.612563
rs245774	0	1	0	0	0	A	G	0.2708	-0.0116	0.0022	1.313e-07	A	G	0.271691	-0.00901601	0.00155972	7.4e-09	A	G	0.27746	-0.011289	0.0112452	0.315427
rs2481665	1	0	1	0	1	T	C	0.5821	0.0112	0.0017	3.783e-11	T	C	0.564212	0.00150637	0.00139266	0.28	T	C	0.622989	0.024662	0.0098927	0.012669
rs2509963	1	0	1	0	1	T	C	0.2608	-0.0143	0.002	2.809e-12	T	C	0.257626	-0.00191683	0.00158263	0.23	T	C	0.295889	0.004046	0.0102447	0.69289
rs2524137	1	0	0	0	0	T	C	0.6399	0.0228	0.002	8.655e-29	T	C	0.695922	0.00324042	0.00151175	0.032	NA	NA	NA	NA	NA	NA
rs2526886	1	0	1	0	1	T	G	0.69	0.0125	0.0021	3.646e-09	T	G	0.691877	0.00385047	0.00150279	0.01	T	G	0.666077	0.003492	0.0100101	0.727202
rs2675638	0	1	0	0	0	G	A	0.5769	0.0025	0.0018	0.1676	G	A	0.58057	0.00849857	0.00140017	1.3e-09	G	A	0.571225	0.006059	0.0092768	0.51367
rs2696309	1	0	1	0	1	T	C	0.2768	-0.0108	0.002	4.112e-08	T	C	0.279582	0.00145204	0.00154361	0.35	T	C	0.310737	-0.001384	0.0100187	0.890129
rs2714341	1	0	1	0	1	T	G	0.548	-0.0105	0.0017	6.434e-10	T	G	0.536681	-0.00174011	0.00138823	0.21	T	G	0.533967	-0.005784	0.009292	0.533633
rs2715135	1	0	1	0	1	T	G	0.3706	0.0109	0.0018	4.092e-09	T	G	0.359698	-0.00291078	0.00144566	0.044	T	G	0.383192	0.00574	0.00943	0.542725
rs2727331	1	0	1	0	1	T	G	0.323	0.0133	0.0019	1.351e-12	T	G	0.324817	0.00373839	0.00147843	0.011	T	G	0.367489	-0.001252	0.0097374	0.897693
rs2791558	1	0	1	0	1	T	C	0.2624	0.0128	0.002	4.056e-10	T	C	0.2558	-0.000516906	0.00158775	0.74	T	C	0.239299	-0.000484	0.0108367	0.964376
rs2799465	1	0	0	0	0	T	C	0.8481	-0.0147	0.0025	3.071e-09	T	C	0.864725	-0.00289396	0.00202913	0.15	T	C	0.825384	0.00177	0.0121142	0.883835
rs2802536	1	0	1	0	1	T	C	0.1809	0.0151	0.0023	7.792e-11	T	C	0.178079	0.00464468	0.00180809	0.01	T	C	0.195806	0.020518	0.0125943	0.103281
rs2808104	1	0	1	0	1	T	C	0.2244	-0.0124	0.0021	2.294e-09	T	C	0.214147	-0.00443447	0.00168798	0.0086	T	C	0.220162	-0.02273	0.010991	0.0386341
rs2815749	1	0	1	0	1	A	G	0.1845	-0.0166	0.0021	6.367e-15	A	G	0.196707	-0.00321617	0.00174121	0.065	A	G	0.193797	-0.031083	0.0132787	0.0192413
rs2823096	1	0	1	0	1	A	G	0.8115	0.0128	0.0023	3.174e-08	A	G	0.814757	-0.000828162	0.001795	0.64	A	G	0.822766	-0.029766	0.0120512	0.0135125
rs2836179	1	0	1	0	1	A	G	0.4137	-0.0132	0.0018	2.439e-13	A	G	0.387634	-0.000702892	0.001424	0.62	A	G	0.456152	-0.010479	0.0094952	0.26976
rs2838006	1	0	0	0	0	T	C	0.3563	-0.0109	0.0019	4.965e-09	T	C	0.354176	-0.00563992	0.00145265	0.0001	T	C	0.356965	-0.011732	0.0101002	0.245414
rs2838834	0	1	0	1	1	C	T	0.692	-0.0038	0.0019	0.05042	C	T	0.699459	-0.00936489	0.00151488	6.3e-10	C	T	0.683777	-0.021708	0.009846	0.0274718
rs28417075	1	0	0	0	0	A	T	0.918	-0.0253	0.0038	2.183e-11	A	T	0.916194	-0.00452997	0.00265107	0.088	NA	NA	NA	NA	NA	NA
rs28451064	1	0	1	0	1	A	G	0.1268	0.0177	0.003	4.228e-09	A	G	0.131099	0.00609193	0.00209817	0.0037	A	G	0.121186	0.127571	0.015952	1.33e-15
rs28485305	0	1	0	0	0	C	T	0.6284	0.0078	0.002	0.0001172	C	T	0.631482	0.00800666	0.00143887	2.6e-08	C	T	0.585656	0.01123	0.0094148	0.232945
rs28635466	0	1	0	0	0	G	A	0.6971	0.0035	0.0021	0.0981	G	A	0.696005	0.00844234	0.00150481	2e-08	G	A	0.713156	0.047155	0.0102099	3.86e-06
rs28647893	1	0	0	0	0	T	C	0.482	-0.0116	0.002	2.91e-09	T	C	0.493298	-0.00284972	0.00138479	0.04	T	C	0.439634	-0.016242	0.0116829	0.164458
rs2867112	0	1	0	0	0	T	G	0.8454	0.0258	0.0023	1.236e-29	T	G	0.834596	0.0147832	0.00188747	4.8e-15	T	G	0.834984	0.041434	0.0125237	0.0009381
rs2890772	0	1	0	1	1	G	T	0.4223	-0.003	0.002	0.1308	G	T	0.413181	-0.0136979	0.00140672	2.1e-22	G	T	0.438588	0.003933	0.0097363	0.686248
rs2894808	0	1	0	0	0	T	A	0.9166	-0.011	0.0033	0.0009082	T	A	0.922121	-0.0152983	0.0025912	3.5e-09	T	A	0.917257	-0.004522	0.0166581	0.786037
rs2925979	1	0	1	0	1	T	C	0.2958	0.0215	0.0018	1.623e-31	T	C	0.299946	-0.000687148	0.00151276	0.65	T	C	0.318921	0.016408	0.0103283	0.112142
rs2964006	1	0	1	0	1	T	G	0.4566	0.013	0.002	3.573e-11	T	G	0.467466	0.00457182	0.00138779	0.00099	T	G	0.430129	0.018799	0.0096766	0.0520482
rs2981423	1	0	1	0	1	T	C	0.9375	0.0194	0.0035	3.643e-08	T	C	0.940139	0.00371579	0.00292429	0.2	T	C	0.941718	-0.039935	0.0209728	0.0568925
rs2993481	1	0	1	0	1	A	T	0.6678	-0.0145	0.0023	1.323e-10	A	T	0.813223	-0.00192666	0.00178185	0.28	A	T	0.827654	0.012222	0.0132005	0.35451
rs3092781	1	0	1	0	1	T	C	0.451	-0.0145	0.0017	1.915e-17	T	C	0.451162	-0.0037418	0.00139307	0.0072	T	C	0.457372	0.01016	0.0091693	0.267841
rs317021	0	1	0	0	0	T	A	0.813	0.003	0.0025	0.239	T	A	0.814287	-0.011567	0.00179087	1.1e-10	T	A	0.830624	-0.000821	0.012704	0.948472
rs317646	1	0	1	0	1	A	G	0.7313	-0.011	0.002	2.557e-08	A	G	0.724564	-0.00732426	0.00154995	2.3e-06	A	G	0.705518	-0.012918	0.0102251	0.206461
rs326341	0	1	0	1	1	G	A	0.529	0.0044	0.0018	0.01743	G	A	0.524943	0.00943522	0.00139247	1.2e-11	G	A	0.558412	-0.003695	0.0093626	0.693098
rs329120	0	1	0	1	1	C	T	0.5882	0.0009	0.0018	0.6218	C	T	0.580672	0.00965704	0.00140509	6.3e-12	C	T	0.578057	-0.020066	0.0093474	0.0318181
rs332105	1	0	1	0	1	A	G	0.5544	-0.0139	0.0018	1.119e-14	A	G	0.568436	-0.000938866	0.00140703	0.5	A	G	0.535921	0.005254	0.0096342	0.585514
rs34848977	1	0	0	0	0	A	G	0.2952	0.0119	0.0021	2.852e-08	A	G	0.297714	-0.00475985	0.00151477	0.0017	A	G	0.318434	0.01313	0.0098178	0.181102
rs34866095	0	1	0	0	0	A	G	0.688	-0.0017	0.0021	0.429	A	G	0.686187	-0.00857198	0.00150558	1.2e-08	A	G	0.691607	-0.013025	0.0105814	0.218349
rs348809	0	1	0	0	0	A	G	0.3449	-0.0053	0.0021	0.01054	A	G	0.347637	-0.00828381	0.00145602	1.3e-08	A	G	0.352085	-0.006893	0.0097309	0.47872
rs35154326	1	0	1	0	1	A	G	0.7224	0.0138	0.0022	4.848e-10	A	G	0.725952	0.0060623	0.00156651	0.00011	A	G	0.687355	0.001621	0.0104717	0.876981
rs35169606	0	1	0	0	0	T	G	0.6253	-0.0032	0.002	0.1185	T	G	0.612204	0.00877627	0.00144385	1.2e-09	T	G	0.675773	0.012571	0.011193	0.26139
rs35169799	1	0	1	0	1	T	C	0.0615	0.0373	0.0041	6.257e-20	T	C	0.06371	0.0060264	0.00283511	0.034	T	C	0.050722	0.031387	0.0234658	0.181038
rs35175834	0	1	0	1	1	G	A	0.7903	-0.0041	0.0024	0.09314	G	A	0.78844	-0.0164032	0.00169847	4.6e-22	G	A	0.810913	0.011184	0.0120284	0.352473
rs35343344	0	1	0	0	0	C	A	0.7317	0.0149	0.0023	3.524e-11	C	A	0.732713	0.00918144	0.00159594	8.8e-09	C	A	0.717615	0.01511	0.0112408	0.178881
rs35643724	1	0	1	0	1	A	G	0.144	-0.0252	0.0028	2.883e-19	A	G	0.143203	0.00251818	0.00198602	0.2	A	G	0.14198	0.01148	0.0135883	0.398196
rs35708461	1	0	1	0	1	T	C	0.2153	0.0135	0.0024	1.733e-08	T	C	0.218556	-0.000299816	0.00167957	0.86	T	C	0.209839	-0.000852	0.0113907	0.940376
rs359243	0	1	0	0	0	T	C	0.3858	-0.0092	0.002	4.702e-06	T	C	0.392886	-0.00871975	0.00142539	9.5e-10	T	C	0.399514	-0.002784	0.0098428	0.777294
rs369230	0	1	0	0	0	G	T	0.3096	-0.0078	0.0021	0.0002515	G	T	0.307565	-0.00908882	0.001511	1.8e-09	G	T	0.301206	-0.026476	0.0124227	0.0330674
rs3742365	0	1	0	1	1	T	C	0.5909	-0.0038	0.0018	0.03771	T	C	0.595136	-0.0107929	0.0014159	2.5e-14	T	C	0.611888	-0.016205	0.0094984	0.0879943
rs3747579	1	0	1	0	1	T	C	0.7114	-0.015	0.0018	4.067e-16	T	C	0.717776	-0.00293143	0.00153884	0.057	T	C	0.676763	-0.019241	0.010286	0.0613996
rs3754963	1	0	1	0	1	A	T	0.7619	0.0113	0.002	2.128e-08	A	T	0.744925	0.00740164	0.00158848	3.2e-06	A	T	0.741733	0.018746	0.0107737	0.081863
rs3764002	1	0	1	0	1	T	C	0.2635	-0.0211	0.002	3.913e-27	T	C	0.261516	-0.00253303	0.00157605	0.11	T	C	0.276938	-0.008007	0.0104782	0.444775
rs377436	1	0	0	0	0	A	G	0.2932	-0.0109	0.0019	1.782e-08	A	G	0.302479	7.74554e-05	0.00150811	0.96	A	G	0.279913	-0.005886	0.0104131	0.571903
rs3786897	1	0	1	0	1	A	G	0.5805	-0.0237	0.0017	1.451e-43	A	G	0.576257	-0.00035673	0.0014041	0.8	A	G	0.597782	0.018848	0.0095973	0.0495426
rs3789615	1	0	1	0	1	T	C	0.4283	-0.0133	0.0017	5.813e-15	T	C	0.432538	0.000211512	0.00139787	0.88	T	C	0.499741	-0.00215	0.0097602	0.825651
rs3804381	1	0	1	0	1	A	G	0.2746	0.0124	0.002	4.995e-10	A	G	0.265706	0.000888487	0.00157134	0.57	A	G	0.315479	0.012225	0.0101241	0.227235
rs380654	1	0	1	0	1	C	G	0.5971	-0.0122	0.0018	1.222e-11	C	G	0.597677	-0.00184797	0.00141094	0.19	C	G	0.588541	-0.007138	0.0092931	0.44243
rs3811038	0	1	0	0	0	T	C	0.728	-0.0052	0.002	0.008836	T	C	0.723852	-0.00954466	0.00155745	8.9e-10	T	C	0.742457	0.004533	0.0109681	0.679396
rs3825061	1	0	1	0	1	T	C	0.387	0.0142	0.0018	5.454e-15	T	C	0.395952	0.00393173	0.00141742	0.0055	T	C	0.365837	0.015728	0.0097678	0.107357
rs3891424	1	0	1	0	1	A	G	0.0527	-0.0278	0.0044	3.997e-10	A	G	0.054955	-0.00166606	0.00308506	0.59	A	G	0.045764	-0.041799	0.0258545	0.105943
rs3896224	0	1	0	1	1	A	G	0.5859	0.0084	0.0018	3.872e-06	A	G	0.585286	0.00962696	0.00141792	1.1e-11	A	G	0.574986	0.012017	0.0092822	0.195451
rs39312	1	0	1	0	1	A	C	0.6205	-0.0154	0.0018	3.496e-18	A	C	0.645079	-0.00352697	0.00145583	0.015	A	C	0.601949	-0.018079	0.0094365	0.055383
rs4075353	1	0	0	0	0	A	G	0.3445	-0.0119	0.0021	9.319e-09	A	G	0.344053	-0.00346632	0.00146548	0.018	A	G	0.37828	0.002546	0.0097656	0.794316
rs4145698	1	0	1	0	1	A	T	0.658	0.0108	0.0019	7.71e-09	A	T	0.656931	0.00223643	0.0014628	0.13	A	T	0.624999	0.003913	0.0097743	0.68891
rs414865	1	0	1	0	1	A	T	0.6795	0.0109	0.0019	1.187e-08	A	T	0.705521	-0.00223077	0.00152243	0.14	A	T	0.631527	-0.015886	0.0097895	0.104642
rs421983	0	1	0	0	0	T	C	0.478	0.0031	0.0019	0.09467	T	C	0.519028	0.00870743	0.00138561	3.3e-10	T	C	0.518607	0.00063	0.0091541	0.945131
rs4239275	1	0	1	0	1	T	C	0.4129	0.0118	0.0018	3.261e-11	T	C	0.406355	0.00396557	0.00141425	0.005	T	C	0.466955	0.013488	0.0118241	0.253987
rs4243130	1	0	1	0	1	T	G	0.8081	-0.0121	0.0021	1.675e-08	T	G	0.800861	0.00176772	0.00174119	0.31	T	G	0.811732	-0.013127	0.0121359	0.279401
rs4283409	1	0	1	0	1	A	G	0.4059	-0.0102	0.0018	2.343e-08	A	G	0.382388	-0.00255528	0.00142538	0.073	A	G	0.409902	-0.026396	0.009808	0.007118
rs429358	1	0	1	0	1	T	C	0.8459	0.0346	0.0027	4.214e-37	T	C	0.845833	0.00663676	0.00192018	0.00055	T	C	0.86753	-0.090851	0.0151807	2.17e-09
rs4372913	1	0	0	0	0	A	G	0.7875	-0.014	0.0022	8.599e-11	A	G	0.785503	-0.00358771	0.00168553	0.033	A	G	0.784696	0.004829	0.0113386	0.670187
rs4382592	1	0	0	0	0	T	G	0.3055	0.012	0.0019	2.712e-10	T	G	0.301006	0.00737887	0.00151207	1.1e-06	T	G	0.343941	0.010715	0.0098297	0.275687
rs4391802	0	1	0	1	1	A	G	0.6982	0.0032	0.002	0.09848	A	G	0.707464	0.0103191	0.00152789	1.4e-11	A	G	0.697652	0.004798	0.0102219	0.638794
rs4395620	1	0	1	0	1	T	C	0.5756	0.0106	0.0018	3.568e-09	T	C	0.577042	0.00164581	0.00140173	0.24	T	C	0.555737	0.016319	0.0094658	0.0847095
rs4454042	1	0	1	0	1	T	C	0.2734	0.0127	0.002	1.368e-10	T	C	0.282651	0.00716487	0.00154295	3.4e-06	T	C	0.285375	-0.010939	0.0104565	0.295495
rs4473348	0	1	0	1	1	A	T	0.2447	-0.0071	0.0021	0.0005773	A	T	0.249978	-0.0104317	0.00159675	6.4e-11	A	T	0.260413	-0.020153	0.0110681	0.0686342
rs4543592	0	1	0	1	1	T	C	0.5133	0.0038	0.0018	0.03422	T	C	0.519912	-0.00866243	0.0013891	4.5e-10	T	C	0.559279	-0.006658	0.0096005	0.487994
rs4568549	0	1	0	1	1	C	A	0.5175	-0.0006	0.0018	0.7214	C	A	0.503149	-0.00762068	0.00138689	3.9e-08	C	A	0.553062	-0.007008	0.0095625	0.463642
rs4571506	0	1	0	0	0	C	T	0.5317	0.0076	0.002	0.0001056	C	T	0.539523	0.00787701	0.00139172	1.5e-08	C	T	0.513264	0.015673	0.0094028	0.0955463
rs4586926	1	0	0	0	0	A	C	0.6363	0.0106	0.0018	1e-08	A	C	0.649176	0.00399195	0.00145206	0.006	NA	NA	NA	NA	NA	NA
rs459193	1	0	1	0	1	A	G	0.2496	0.0239	0.0019	1.074e-35	A	G	0.253417	-0.000682882	0.00158884	0.67	A	G	0.296637	-0.026366	0.0101567	0.0094337
rs4635727	1	0	1	0	1	A	G	0.7226	0.0118	0.002	2.351e-09	A	G	0.729059	0.00494309	0.00155698	0.0015	A	G	0.685807	0.00652	0.0099188	0.510964
rs4660808	1	0	1	0	1	T	C	0.223	0.0145	0.0021	7.577e-12	T	C	0.228624	0.00229834	0.00164837	0.16	T	C	0.196913	0.017716	0.0119404	0.137887
rs4671357	0	1	0	0	0	T	C	0.5252	-0.0069	0.0018	9.416e-05	T	C	0.518819	-0.00944175	0.00138991	1.1e-11	T	C	0.51463	-0.008261	0.0094528	0.382161
rs4673616	1	0	0	0	0	T	G	0.6367	-0.0121	0.002	2.703e-09	T	G	0.703423	-0.000426523	0.00151971	0.78	T	G	0.685838	-0.006872	0.0101697	0.499212
rs4714704	1	0	1	0	1	A	G	0.2737	-0.0167	0.002	1.132e-16	A	G	0.270393	0.0008629	0.00155852	0.58	A	G	0.293101	-0.009813	0.0103653	0.343782
rs4718966	1	0	1	0	1	T	C	0.4119	0.0102	0.0018	1.692e-08	T	C	0.413171	0.000275301	0.00141124	0.85	T	C	0.43499	0.00429	0.009392	0.647834
rs4731925	0	1	0	0	0	C	T	0.315	-0.0006	0.0021	0.7811	C	T	0.315607	-0.00829239	0.00149022	2.6e-08	C	T	0.325874	-0.014309	0.0098232	0.145212
rs4738141	1	0	1	0	1	A	G	0.7436	-0.02	0.0019	7.338e-25	A	G	0.745443	0.000237863	0.00159298	0.88	A	G	0.693309	-0.011404	0.0101991	0.263506
rs4773395	1	0	1	0	1	A	G	0.4577	0.0106	0.0018	3.423e-09	A	G	0.461314	0.00272763	0.00140012	0.051	A	G	0.466134	0.003423	0.0095017	0.718658
rs4779526	1	0	1	0	1	A	T	0.7568	0.0132	0.0021	2.086e-10	A	T	0.748162	-0.00186716	0.00160544	0.24	A	T	0.738966	0.007009	0.010626	0.509504
rs4788204	1	0	1	0	1	A	G	0.4594	0.0169	0.0018	2.638e-21	A	G	0.455862	0.00289342	0.00138987	0.037	A	G	0.446022	-0.008364	0.0092877	0.367829
rs4814873	0	1	0	1	1	C	T	0.761	0.0017	0.0023	0.4571	C	T	0.76659	0.00971214	0.00163637	2.9e-09	C	T	0.75883	0.021137	0.0109073	0.0526387
rs4837261	1	0	0	0	0	T	C	0.1786	0.0129	0.0023	1.452e-08	T	C	0.184555	-0.00302394	0.0017862	0.09	T	C	0.213657	-0.001115	0.0114037	0.922111
rs4851283	1	0	1	0	1	C	G	0.3074	0.0164	0.0021	1.541e-14	C	G	0.315133	0.00395107	0.0015014	0.0085	C	G	0.312741	0.018467	0.0110246	0.0939212
rs4868256	1	0	0	0	0	T	C	0.5008	0.0108	0.0019	8.656e-09	T	C	0.501606	0.00107908	0.00145094	0.46	T	C	0.484906	-0.00484	0.0096092	0.614484
rs4894803	1	0	1	0	1	A	G	0.6004	0.0149	0.0018	3.743e-16	A	G	0.590066	-0.000820531	0.00141846	0.56	A	G	0.622883	-0.017193	0.0098797	0.0818177
rs4902632	1	0	1	0	1	A	T	0.1778	0.0155	0.0024	1.782e-10	A	T	0.178313	0.00340064	0.00185786	0.067	A	T	0.294053	0.010873	0.0115384	0.346025
rs4949465	0	1	0	0	0	T	C	0.8491	-0.0077	0.0025	0.002361	T	C	0.869552	-0.0116055	0.00205788	1.7e-08	T	C	0.831445	-0.022869	0.0122141	0.0611592
rs4957528	0	1	0	0	0	A	C	0.2133	-0.0022	0.0023	0.3282	A	C	0.208497	-0.0101225	0.00172212	4.2e-09	A	C	0.202705	-0.014558	0.0127464	0.253401
rs525731	1	0	1	0	1	A	G	0.5886	0.0129	0.0018	7.836e-13	A	G	0.594852	-0.000184363	0.00140981	0.9	A	G	0.552307	-0.012199	0.0093626	0.192593
rs530916	0	1	0	0	0	A	G	0.4393	-0.001	0.0018	0.5952	A	G	0.439502	-0.00782281	0.00139461	2e-08	A	G	0.422659	0.001986	0.0097613	0.838778
rs536665	1	0	1	0	1	A	G	0.7979	-0.0171	0.0024	2.183e-12	A	G	0.791743	-0.00289942	0.00170982	0.09	A	G	0.815845	-0.007752	0.0125498	0.536773
rs549845	0	1	0	0	0	G	A	0.3148	0.0045	0.0021	0.03195	G	A	0.301161	0.0112613	0.00150857	8.3e-14	G	A	0.359154	0.008157	0.0098276	0.406531
rs55677077	1	0	1	0	1	T	C	0.4532	-0.0102	0.0018	2.773e-08	T	C	0.506665	0.00292863	0.00138713	0.035	T	C	0.521305	-0.004084	0.0092898	0.660213
rs55747707	1	0	1	0	1	A	G	0.1765	-0.0154	0.0023	3.396e-11	A	G	0.202213	0.0019755	0.00172711	0.25	A	G	0.177173	-0.008513	0.01283	0.506997
rs55920843	1	0	1	0	1	T	G	0.9886	0.0623	0.0092	1.549e-11	T	G	0.988167	-0.00503552	0.00640244	0.43	T	G	0.988669	0.104992	0.0675491	0.120111
rs575662827	1	0	0	0	0	T	C	0.9017	-0.0293	0.0036	2.96e-16	T	C	0.898593	-0.00296167	0.0024965	0.24	NA	NA	NA	NA	NA	NA
rs57611503	0	1	0	0	0	G	A	0.4919	0.0034	0.002	0.0911	G	A	0.484578	0.00774344	0.00141026	4e-08	G	A	0.507205	0.00609	0.0103761	0.557255
rs579682	1	0	1	0	1	T	C	0.7141	-0.0133	0.002	2.022e-11	T	C	0.714687	-0.00149287	0.00154162	0.33	T	C	0.691103	0.003825	0.0101991	0.707635
rs587271	1	0	1	0	1	T	C	0.6904	0.0106	0.0019	3.184e-08	T	C	0.686881	0.000596759	0.00155759	0.7	T	C	0.691658	0.006869	0.0116167	0.554315
rs591939	1	0	1	0	1	A	G	0.7547	-0.0177	0.0023	9.11e-15	A	G	0.751704	-0.0043544	0.00160565	0.0067	A	G	0.761736	-0.031631	0.0110138	0.0040795
rs6011779	0	1	0	1	1	C	T	0.2004	0.0095	0.0024	0.0001023	C	T	0.191239	0.0191152	0.00176364	2.3e-27	C	T	0.233221	0.018733	0.0135459	0.166687
rs6021889	1	0	1	0	1	A	G	0.7102	0.0203	0.0019	2.463e-27	A	G	0.715645	0.00165243	0.00153681	0.28	A	G	0.737387	0.002716	0.0105412	0.796674
rs605066	1	0	1	0	1	T	C	0.5834	-0.0192	0.0018	2.381e-26	T	C	0.590833	0.000682112	0.00140762	0.63	T	C	0.569756	-0.006222	0.0095158	0.513202
rs60570301	1	0	1	0	1	A	G	0.1175	-0.0174	0.0031	1.482e-08	A	G	0.119504	0.0025158	0.00215182	0.24	A	G	0.120764	-0.002255	0.0150558	0.880941
rs60952428	0	1	0	0	0	T	C	0.9017	0.0073	0.0033	0.02509	T	C	0.909149	0.0134109	0.00241933	3e-08	T	C	0.854576	0.014414	0.0138815	0.299104
rs6119897	0	1	0	1	1	G	A	0.7716	-0.0069	0.0021	0.0007769	G	A	0.761716	-0.0128038	0.00162704	3.6e-15	G	A	0.723133	-0.020157	0.0105173	0.0552953
rs6130360	1	0	1	0	1	A	G	0.8485	0.0151	0.0025	1.133e-09	A	G	0.850774	-0.00163869	0.00194409	0.4	A	G	0.831411	0.005723	0.0121587	0.637861
rs61796681	0	1	0	0	0	A	T	0.9148	0.0002	0.0035	0.9592	A	T	0.912365	-0.0134163	0.00244752	4.2e-08	A	T	0.924433	-0.001167	0.0179736	0.948231
rs61876729	1	0	1	0	1	A	G	0.9091	0.0214	0.0034	5.546e-10	A	G	0.906342	0.000555393	0.00240247	0.82	A	G	0.915006	0.011398	0.0206947	0.581792
rs61986159	1	0	1	0	1	T	C	0.2312	0.0136	0.0023	4.847e-09	T	C	0.235004	0.00135062	0.00163514	0.41	T	C	0.218382	0.003782	0.0113038	0.737944
rs62063286	1	0	0	0	0	T	C	0.781	0.0242	0.0024	2.491e-23	T	C	0.775156	0.00389002	0.00170694	0.023	NA	NA	NA	NA	NA	NA
rs62095889	1	0	1	0	1	A	G	0.3426	-0.0166	0.0021	1.623e-15	A	G	0.348319	-0.00200484	0.00146371	0.17	A	G	0.321441	-0.007813	0.0100101	0.435088
rs62098013	0	1	0	0	0	G	A	0.653	0.0002	0.0021	0.9176	G	A	0.63991	-0.00856663	0.00145676	4.1e-09	G	A	0.678224	-0.008057	0.0106662	0.450021
rs62135536	0	1	0	0	0	C	T	0.9696	0.0047	0.0057	0.4155	C	T	0.968256	0.0243444	0.00396165	8e-10	C	T	0.970628	0.003779	0.0298238	0.899169
rs62155874	0	1	0	1	1	A	G	0.8745	-0.0156	0.003	1.283e-07	A	G	0.87336	-0.0169073	0.00208546	5.2e-16	A	G	0.887786	0.017265	0.0153904	0.261946
rs62175972	0	1	0	0	0	T	C	0.9666	0.0188	0.0055	0.0006534	T	C	0.965939	0.0217461	0.00385678	1.7e-08	T	C	0.971646	0.030329	0.0304353	0.319004
rs62206548	1	0	1	0	1	T	G	0.1732	-0.0171	0.0026	5.049e-11	T	G	0.172672	-0.00360433	0.00183374	0.049	T	G	0.184196	-0.013048	0.0120273	0.27798
rs62424543	1	0	1	0	1	A	G	0.9296	-0.0215	0.0038	2.215e-08	A	G	0.92844	0.00152554	0.002693	0.57	A	G	0.931387	-0.010333	0.0178758	0.563234
rs624833	0	1	0	1	1	T	G	0.6923	0.0095	0.0019	7.224e-07	T	G	0.694697	0.00928567	0.00150361	6.6e-10	T	G	0.724507	0.010431	0.0106792	0.328689
rs62506196	1	0	1	0	1	A	C	0.8376	-0.0159	0.0027	2.696e-09	A	C	0.840915	0.00177663	0.00190012	0.35	A	C	0.822921	0.013495	0.0119208	0.257612
rs6430168	1	0	1	0	1	T	G	0.209	0.0123	0.0022	1.382e-08	T	G	0.21888	-0.00155405	0.00169535	0.36	T	G	0.25328	-0.016354	0.0112267	0.145197
rs6433219	1	0	1	0	1	A	G	0.2662	0.0136	0.002	2.253e-11	A	G	0.268712	-0.00294554	0.00156227	0.059	A	G	0.224163	0.004718	0.0124172	0.703978
rs645040	1	0	1	0	1	T	G	0.7704	0.0156	0.002	1.154e-14	T	G	0.773104	0.00173238	0.00165224	0.29	T	G	0.760153	0.038585	0.0112484	0.000603
rs647248	1	0	1	0	1	A	G	0.5405	0.0105	0.0018	6.491e-09	A	G	0.520189	0.00351248	0.00140725	0.013	A	G	0.538981	-0.004993	0.0094452	0.597063
rs6474945	1	0	1	0	1	T	G	0.4535	-0.0101	0.0017	2.669e-09	T	G	0.446766	-0.00113375	0.00139547	0.42	T	G	0.464238	-0.007686	0.0092638	0.406718
rs6562474	0	1	0	1	1	C	G	0.6477	-0.0037	0.0021	0.07573	C	G	0.650606	0.00836914	0.0014611	1e-08	C	G	0.616844	0.005401	0.0095647	0.57229
rs6567160	1	0	1	0	1	T	C	0.7532	-0.0263	0.002	2.53e-39	T	C	0.76729	-0.00328437	0.00163972	0.045	T	C	0.745694	-0.057739	0.0105597	4.56e-08
rs6590683	1	0	1	0	1	T	C	0.4791	0.0113	0.0018	3.285e-10	T	C	0.497549	0.00457048	0.00139869	0.0011	T	C	0.463016	0.007815	0.0099351	0.431513
rs6598539	0	1	0	1	1	T	C	0.4834	-0.0066	0.002	0.0007209	T	C	0.488672	-0.00815056	0.00138941	4.5e-09	T	C	0.482017	-0.014953	0.0092258	0.105063
rs6688233	1	0	1	0	1	T	C	0.2394	0.0186	0.0021	3.021e-19	T	C	0.252267	0.00273738	0.00160796	0.089	T	C	0.220464	-0.027476	0.0117155	0.0190134
rs668871	1	0	1	0	1	T	C	0.469	-0.0134	0.002	7.192e-12	T	C	0.46999	0.000458579	0.0013884	0.74	T	C	0.462054	-0.034335	0.0092192	0.0001959
rs67184556	1	0	0	0	0	T	C	0.3218	-0.0117	0.0021	4.928e-08	T	C	0.325207	-0.00179144	0.00150269	0.23	NA	NA	NA	NA	NA	NA
rs6719428	1	0	1	0	1	T	C	0.7053	-0.017	0.002	3.763e-18	T	C	0.717672	-0.002351	0.00153819	0.13	T	C	0.703642	-0.029111	0.0102773	0.0046177
rs6741228	0	1	0	1	1	T	C	0.4325	0.0038	0.0018	0.03574	T	C	0.433309	0.00793282	0.00140363	1.6e-08	T	C	0.467461	0.020156	0.0093409	0.0309418
rs6743060	1	0	1	0	1	A	C	0.8423	0.0266	0.0022	1.795e-32	A	C	0.828276	0.0139593	0.00183567	2.9e-14	A	C	0.801793	0.036957	0.0123781	0.0028296
rs6749646	1	0	1	0	1	A	T	0.7801	-0.021	0.0022	5.985e-22	A	T	0.78303	-0.00382684	0.0016797	0.023	A	T	0.814234	-0.02171	0.0125237	0.0830045
rs67596067	0	1	0	0	0	G	A	0.6567	-0.0067	0.0021	0.001113	G	A	0.648812	-0.00887666	0.00145843	1.2e-09	G	A	0.668192	-0.017072	0.009959	0.0864867
rs6778080	0	1	0	0	0	T	C	0.2697	-0.009	0.002	6.207e-06	T	C	0.267372	0.0111141	0.00156621	1.3e-12	T	C	0.251584	0.0106	0.0114407	0.354177
rs6779302	0	1	0	1	1	G	T	0.633	-0.0071	0.002	0.0004479	G	T	0.632921	-0.00875253	0.0014392	1.2e-09	G	T	0.650409	0.002586	0.0097917	0.791702
rs6785245	1	0	1	0	1	T	C	0.6072	-0.0112	0.0018	7.208e-10	T	C	0.600525	-0.001035	0.00141271	0.46	T	C	0.635118	-0.003346	0.0096396	0.72851
rs6795831	1	0	1	0	1	A	C	0.8143	0.0288	0.0023	2.091e-37	A	C	0.804253	0.00536056	0.00175535	0.0023	A	C	0.80374	0.036796	0.0117981	0.0018158
rs6861681	1	0	1	0	1	A	G	0.2918	0.018	0.0018	1.378e-22	A	G	0.301678	0.00350795	0.00150768	0.02	A	G	0.264315	-0.010172	0.0108487	0.348436
rs6870983	1	0	1	0	1	T	C	0.2089	-0.0155	0.002	2.076e-14	T	C	0.213986	-0.00357677	0.00169122	0.034	T	C	0.24203	-0.018614	0.0110312	0.0915259
rs6874848	1	0	1	0	1	A	T	0.6995	-0.0138	0.002	1.75e-12	A	T	0.699037	0.00169301	0.00151011	0.26	A	T	0.698413	0.008338	0.0101795	0.412731
rs6898870	1	0	1	0	1	A	G	0.2612	-0.0156	0.002	1.032e-14	A	G	0.261237	0.000859185	0.0015778	0.59	A	G	0.279254	0.026002	0.0102121	0.0108904
rs6932767	1	0	1	0	1	T	G	0.7926	0.0155	0.0022	2.196e-12	T	G	0.796146	0.000221749	0.00172075	0.9	T	G	0.789676	-0.016457	0.0118589	0.165218
rs693301	1	0	1	0	1	T	C	0.4409	0.0105	0.0018	4.021e-09	T	C	0.450846	-0.000411679	0.00139172	0.77	T	C	0.434871	-0.012561	0.0092518	0.174566
rs6935954	0	1	0	1	1	A	G	0.4088	0.0041	0.0017	0.01581	A	G	0.421108	0.0095817	0.00140192	8.2e-12	A	G	0.38239	-0.010899	0.0098916	0.270532
rs6941962	1	0	1	0	1	A	T	0.156	0.0237	0.0026	5.276e-20	A	T	0.159876	0.00473562	0.00198834	0.017	A	T	0.16283	-0.029712	0.0149298	0.0465785
rs6962772	0	1	0	0	0	A	G	0.8294	0.0149	0.0023	6.563e-11	A	G	0.845551	0.011064	0.00191645	7.8e-09	A	G	0.791613	0.008701	0.0114472	0.447196
rs7039819	0	1	0	1	1	G	A	0.4249	0.0062	0.002	0.001939	G	A	0.427307	0.00873433	0.00140501	5.1e-10	G	A	0.439527	0.014408	0.0094865	0.128814
rs7070670	1	0	1	0	1	T	C	0.3228	-0.0132	0.0021	3.644e-10	T	C	0.327927	-0.00478464	0.00148491	0.0013	T	C	0.296283	0.012541	0.0103294	0.224708
rs7077678	0	1	0	1	1	C	T	0.6149	0.0053	0.0017	0.002421	C	T	0.623429	0.00855025	0.00143575	2.6e-09	C	T	0.574061	0.011614	0.0093355	0.213473
rs7101	1	0	1	0	1	T	C	0.7533	-0.0111	0.002	1.965e-08	T	C	0.737092	0.00046522	0.00160373	0.77	T	C	0.708143	-0.013843	0.0103023	0.17905
rs711869	1	0	1	0	1	A	G	0.5566	-0.0171	0.0018	2.375e-21	A	G	0.559351	-0.00221231	0.00140467	0.12	A	G	0.539787	-0.006056	0.0094115	0.519921
rs71367545	0	1	0	1	1	G	A	0.7937	-0.0077	0.0024	0.001623	G	A	0.790533	-0.0103197	0.0017038	1.4e-09	G	A	0.817994	0.003924	0.0122022	0.747769
rs71385734	1	0	1	0	1	T	G	0.8266	0.0192	0.0026	1.062e-13	T	G	0.830091	0.00209245	0.00185711	0.26	T	G	0.842512	-0.000228	0.0164169	0.988919
rs7143963	1	0	0	0	0	T	C	0.1689	0.0136	0.0022	3.307e-10	T	C	0.171474	0.00204144	0.0018392	0.27	T	C	0.190865	0.012086	0.0119534	0.311972
rs7155595	0	1	0	0	0	A	C	0.6794	-0.003	0.0021	0.1532	A	C	0.674282	-0.00885162	0.00148508	2.5e-09	A	C	0.690842	-0.008617	0.0102653	0.401229
rs71627581	0	1	0	1	1	G	A	0.8933	0.0108	0.0032	0.0006671	G	A	0.888811	0.0132566	0.00219871	1.6e-09	G	A	0.913244	-0.000573	0.0207338	0.977952
rs7206608	1	0	1	0	1	C	G	0.6754	-0.0127	0.0019	2.481e-11	C	G	0.678394	-0.00160532	0.00148497	0.28	C	G	0.696485	0.000749	0.0104315	0.94276
rs7213608	1	0	1	0	1	T	C	0.6826	-0.0171	0.0019	6.951e-19	T	C	0.67538	0.00109017	0.00149573	0.47	T	C	0.680715	-0.023461	0.0109138	0.0315824
rs7217226	1	0	1	0	1	T	G	0.6555	-0.0137	0.0018	9.937e-15	T	G	0.64804	0.00279679	0.00145099	0.054	T	G	0.64343	-0.048869	0.0095364	2.98e-07
rs7222	1	0	1	0	1	T	C	0.499	0.0109	0.0018	1.169e-09	T	C	0.514777	0.00367541	0.0013918	0.0083	T	C	0.498737	-0.009442	0.0097667	0.333668
rs7250389	1	0	1	0	1	T	G	0.3073	0.013	0.0019	1.333e-11	T	G	0.3209	0.00460947	0.00149424	0.002	T	G	0.288786	-0.024248	0.0105282	0.0212706
rs72674867	0	1	0	0	0	A	T	0.7646	0.0047	0.0023	0.04286	A	T	0.764568	0.00898766	0.00163396	3.8e-08	A	T	0.720518	-0.019133	0.0102881	0.062926
rs72678864	0	1	0	1	1	G	A	0.8333	0.0036	0.0026	0.1765	G	A	0.828591	0.0123829	0.0018387	1.6e-11	G	A	0.855757	0.010335	0.014001	0.460417
rs72940579	1	0	1	0	1	T	C	0.3309	-0.0124	0.0021	3.532e-09	T	C	0.340389	-0.00206104	0.00147997	0.16	T	C	0.272254	-0.011245	0.0114798	0.327309
rs72959041	1	0	1	0	1	A	G	0.0409	0.126	0.0044	4.56e-183	A	G	0.049125	-0.0069097	0.00325012	0.034	A	G	0.044495	0.013346	0.0266551	0.616588
rs7297175	0	1	0	0	0	T	C	0.4282	-0.0088	0.002	8.625e-06	T	C	0.431355	-0.00811649	0.0013992	6.6e-09	T	C	0.409652	0.004107	0.0098308	0.676117
rs7311622	1	0	1	0	1	T	C	0.4526	-0.0119	0.0018	2.959e-11	T	C	0.465626	-0.00316947	0.00139525	0.023	T	C	0.422669	-0.015645	0.0097124	0.107218
rs732083	0	1	0	0	0	G	A	0.4137	-0.0033	0.0019	0.08726	G	A	0.333362	0.00834823	0.00147311	1.5e-08	G	A	0.355873	0.020676	0.0098276	0.0353889
rs73220544	0	1	0	0	0	A	C	0.8461	-0.005	0.0027	0.06847	A	C	0.842295	-0.0108189	0.0019126	1.5e-08	A	C	0.843177	-0.008214	0.0133113	0.537187
rs7333559	0	1	0	1	1	G	A	0.2225	0.0096	0.0024	4.784e-05	G	A	0.211711	0.01074	0.00170716	3.2e-10	G	A	0.259903	0.00524	0.0120327	0.663214
rs7350648	1	0	1	0	1	T	G	0.8008	0.0138	0.0025	1.986e-08	T	G	0.801975	-0.000212498	0.00173965	0.9	T	G	0.785779	-0.008416	0.0122804	0.493141
rs7395513	1	0	1	0	1	A	G	0.4389	-0.0173	0.002	2.458e-18	A	G	0.442388	-0.000536386	0.00139636	0.7	A	G	0.433378	-0.010966	0.0098471	0.26544
rs74086911	0	1	0	0	0	G	A	0.9247	0.0124	0.0037	0.0009013	G	A	0.925459	0.0148021	0.00264197	2.1e-08	G	A	0.932615	0.001896	0.0189697	0.920385
rs7453812	1	0	1	0	1	T	G	0.0481	-0.0237	0.004	3.329e-09	T	G	0.0491235	-0.00803273	0.00321286	0.012	T	G	0.054488	-0.022847	0.0249355	0.359539
rs74628422	1	0	1	0	1	A	G	0.204	0.0141	0.0024	9.102e-09	A	G	0.206512	-0.00114414	0.00172085	0.51	A	G	0.191015	0.013606	0.0119034	0.253026
rs747249	1	0	1	0	1	A	G	0.3588	0.0111	0.0019	2.65e-09	A	G	0.360526	-0.00103247	0.00145127	0.48	A	G	0.357597	0.001126	0.0102284	0.912341
rs747601	1	0	1	0	1	A	T	0.275	-0.0128	0.002	7.274e-11	A	T	0.275972	-0.000482217	0.00155164	0.76	A	T	0.307301	-0.033818	0.0101426	0.0008553
rs7492628	1	0	1	0	1	C	G	0.6801	-0.0125	0.0019	7.893e-11	C	G	0.684732	-0.00254918	0.00150364	0.09	C	G	0.703088	-0.032848	0.0106944	0.0021298
rs7519626	0	1	0	0	0	C	T	0.3255	0.007	0.0021	0.0007668	C	T	0.323676	0.00842015	0.00147893	1.2e-08	C	T	0.341856	-0.004209	0.0098254	0.668374
rs7528123	1	0	1	0	1	T	C	0.6177	-0.0103	0.0018	1.416e-08	T	C	0.629422	-0.000825633	0.00143296	0.56	T	C	0.639923	-0.014558	0.0097124	0.133898
rs7528604	0	1	0	0	0	G	A	0.5569	0.0079	0.0018	9.279e-06	G	A	0.565613	0.00965269	0.00140141	5.7e-12	G	A	0.55856	0.010029	0.0093105	0.281403
rs7531656	1	0	1	0	1	A	G	0.3296	0.0163	0.0018	1.41e-19	A	G	0.320351	0.00834143	0.00148164	1.8e-08	A	G	0.370838	0.006744	0.009607	0.482689
rs753804	1	0	1	0	1	C	G	0.1748	0.0172	0.0023	2.062e-13	C	G	0.174942	0.000993792	0.00182273	0.59	C	G	0.213852	-0.000957	0.0112365	0.932127
rs7553348	0	1	0	1	1	G	A	0.4457	0.0069	0.0017	4.226e-05	G	A	0.437656	0.00963399	0.00139643	5.2e-12	G	A	0.499361	-0.003328	0.00943	0.724151
rs7569203	0	1	0	0	0	A	C	0.6849	-0.0009	0.0021	0.6751	A	C	0.688725	-0.0107595	0.0015002	7.4e-13	A	C	0.635695	0.000949	0.0098428	0.92319
rs75742406	0	1	0	0	0	G	A	0.7423	-0.0009	0.0022	0.7031	G	A	0.738854	0.00961948	0.00158486	1.3e-09	G	A	0.733693	0.008049	0.0105923	0.447319
rs7587522	1	0	1	0	1	C	G	0.3462	-0.0107	0.0018	5.494e-09	C	G	0.340961	-0.000499645	0.00146183	0.73	C	G	0.408387	-0.013685	0.0097939	0.162323
rs7591387	1	0	1	0	1	T	C	0.1024	0.0179	0.0028	9.298e-11	T	C	0.107865	0.00116059	0.00223513	0.6	T	C	0.099995	0.039183	0.0152144	0.0100128
rs7594568	1	0	1	0	1	A	G	0.6463	-0.0106	0.0019	1.465e-08	A	G	0.656914	-0.00376276	0.00146023	0.01	A	G	0.607293	-0.01038	0.0106586	0.330124
rs7598832	1	0	1	0	1	T	C	0.3334	-0.0189	0.0018	1.224e-26	T	C	0.334974	-0.00182572	0.0014663	0.21	T	C	0.365122	-0.001525	0.0097635	0.87588
rs7599312	1	0	1	0	1	A	G	0.2732	-0.0114	0.0019	2.358e-09	A	G	0.267462	-0.0017856	0.00157788	0.26	A	G	0.247385	-0.026653	0.011193	0.0172555
rs7631052	1	0	0	0	0	A	C	0.3315	0.0105	0.0019	2.451e-08	A	C	0.328284	-0.00101077	0.00147476	0.49	A	C	0.326345	0.021951	0.0098058	0.0251842
rs7647305	1	0	1	0	1	T	C	0.2099	-0.0142	0.0021	8.28e-12	T	C	0.214848	2.20282e-05	0.00169146	0.99	T	C	0.23754	0.00123	0.0114906	0.914755
rs76608582	0	1	0	0	0	C	A	0.9547	0.0182	0.005	0.0002381	C	A	0.953011	0.0216317	0.00344003	3.2e-10	C	A	0.956358	-0.03298	0.0379491	0.384815
rs7680787	1	0	1	0	1	T	C	0.6477	0.0097	0.0018	4.397e-08	T	C	0.64136	0.00150206	0.00144248	0.3	T	C	0.664317	0.002526	0.0098906	0.798418
rs77165542	1	0	1	0	1	T	C	0.0341	-0.0419	0.0055	1.605e-14	T	C	0.035493	-0.0201568	0.00378614	1e-07	T	C	0.024297	-0.059888	0.0411689	0.145755
rs7744833	1	0	1	0	1	A	G	0.6823	0.0125	0.0019	6.875e-11	A	G	0.682389	0.00218067	0.00149377	0.14	A	G	0.710036	0.01037	0.0102338	0.310914
rs7754297	1	0	1	0	1	A	G	0.2335	0.0136	0.0023	3.382e-09	A	G	0.228218	0.00413419	0.0016496	0.012	A	G	0.259881	-0.011844	0.0110855	0.285328
rs7766610	0	1	0	1	1	C	A	0.1878	0.0051	0.0022	0.0236	C	A	0.182634	0.0125839	0.00179283	2.2e-12	C	A	0.239334	0.012158	0.0109866	0.268459
rs780159	1	0	1	0	1	A	G	0.4292	-0.0133	0.0017	2.861e-14	A	G	0.422842	0.00203489	0.00142186	0.15	A	G	0.405539	0.010865	0.0099644	0.275546
rs7807019	0	1	0	0	0	A	G	0.5465	-0.0076	0.0018	1.996e-05	A	G	0.540327	-0.0104211	0.00139062	6.7e-14	A	G	0.528107	-0.018949	0.0091877	0.0391675
rs7861458	1	0	1	0	1	A	C	0.7689	0.0128	0.0023	3.548e-08	A	C	0.768934	0.00437904	0.0016431	0.0077	A	C	0.786681	0.011142	0.0119577	0.35145
rs789351	1	0	1	0	1	T	C	0.4202	0.0123	0.0017	7.567e-13	T	C	0.430523	-0.000939479	0.00140021	0.5	T	C	0.378305	0.003163	0.0096027	0.741864
rs7898903	1	0	0	0	0	T	C	0.1321	-0.0148	0.0027	3.679e-08	T	C	0.132533	-0.00329916	0.00205355	0.11	T	C	0.111767	-0.022448	0.015045	0.135683
rs7907173	1	0	0	0	0	A	G	0.4511	-0.0109	0.0018	9.433e-10	A	G	0.45843	-1.48262e-05	0.00139185	0.99	A	G	0.460899	-0.018821	0.0091834	0.0404172
rs7919055	1	0	1	0	1	T	C	0.9577	-0.0282	0.0045	4.807e-10	T	C	0.966601	0.0103884	0.00388304	0.0075	T	C	0.946804	-0.00358	0.0198061	0.856562
rs793456	1	0	1	0	1	A	G	0.6045	-0.0106	0.0018	3.563e-09	A	G	0.599362	-0.000125642	0.00141445	0.93	A	G	0.583627	0.016812	0.009342	0.0719212
rs797486	1	0	1	0	1	A	C	0.8938	0.0316	0.0026	1.089e-34	A	C	0.878274	0.00444955	0.00213004	0.037	A	C	0.840091	0.020491	0.0139239	0.141118
rs7982447	1	0	1	0	1	T	C	0.8015	-0.0128	0.0022	6.065e-09	T	C	0.793528	-0.00843006	0.00171925	9.4e-07	T	C	0.779965	0.002243	0.0110735	0.839483
rs8042134	0	1	0	1	1	T	G	0.5411	-0.0071	0.002	0.0003372	T	G	0.541083	-0.00994136	0.0014011	1.3e-12	T	G	0.557192	0.013937	0.0097048	0.150976
rs8042849	0	1	0	1	1	C	T	0.3406	0.0015	0.0021	0.4757	C	T	0.34229	0.0192164	0.00146183	1.8e-39	C	T	0.404314	-0.003889	0.0101056	0.70036
rs8043060	1	0	1	0	1	A	G	0.2217	-0.0166	0.002	8.931e-17	A	G	0.23225	-0.00507521	0.00164272	0.002	A	G	0.25336	0.001929	0.0107465	0.857545
rs8054299	1	0	1	0	1	C	G	0.6861	0.0107	0.0019	2.463e-08	C	G	0.685706	0.00312006	0.00149196	0.037	C	G	0.715312	0.009727	0.0104793	0.353299
rs805770	1	0	1	0	1	T	C	0.3985	0.0178	0.0018	3.415e-22	T	C	0.395479	-0.000148711	0.0014189	0.92	T	C	0.451369	-0.005149	0.0103262	0.618035
rs8070737	1	0	1	0	1	T	G	0.1682	0.016	0.0023	7.386e-12	T	G	0.183017	-0.00293915	0.0017923	0.1	T	G	0.173746	0.007335	0.0119762	0.540231
rs8071778	1	0	1	0	1	C	G	0.1539	-0.016	0.0025	6.622e-11	C	G	0.160515	-0.00609509	0.00189331	0.0013	C	G	0.162686	0.002161	0.0128126	0.866063
rs809955	1	0	1	0	1	A	G	0.3669	-0.0155	0.002	2.482e-14	A	G	0.36601	-0.00800968	0.00143976	2.6e-08	A	G	0.348555	0.006167	0.0098113	0.529635
rs812887	0	1	0	1	1	A	G	0.4177	0.0078	0.0018	1.585e-05	A	G	0.414385	0.00824801	0.00141024	5e-09	A	G	0.426745	0.004066	0.0093453	0.663499
rs8141715	1	0	1	0	1	T	G	0.7545	-0.0136	0.002	1.454e-11	T	G	0.73723	-0.00255166	0.00158049	0.11	T	G	0.709928	-0.016111	0.0100763	0.109843
rs852425	1	0	0	0	0	A	G	0.6498	-0.0102	0.0018	8.397e-09	A	G	0.633458	0.00109311	0.00144469	0.45	A	G	0.652806	0.007592	0.0102251	0.457794
rs860262	1	0	1	0	1	A	C	0.4903	-0.0118	0.002	1.542e-09	A	C	0.501609	0.0006711	0.00138534	0.63	A	C	0.445823	-0.005748	0.0094039	0.541044
rs860326	0	1	0	0	0	C	T	0.4314	0.0035	0.002	0.07852	C	T	0.427696	0.00833808	0.0014023	2.7e-09	C	T	0.47349	0.007768	0.009569	0.416914
rs8614	0	1	0	1	1	C	A	0.8287	0.0051	0.0022	0.02334	C	A	0.817489	-0.0114612	0.00179679	1.8e-10	C	A	0.799562	-0.021264	0.0116731	0.0685131
rs863750	1	0	1	0	1	T	C	0.5836	0.0259	0.0017	6.195e-51	T	C	0.604464	-4.504e-05	0.00141974	0.97	T	C	0.588721	0.027788	0.0093898	0.0030825
rs876383	1	0	0	0	0	A	G	0.4508	-0.0132	0.0018	2.132e-13	A	G	0.446097	-0.000977122	0.00139321	0.48	A	G	0.424457	-0.008903	0.00938	0.342546
rs881301	1	0	1	0	1	T	C	0.5842	-0.0134	0.0018	1.179e-13	T	C	0.587123	-0.00522505	0.00140322	0.0002	T	C	0.579815	-0.010091	0.0092964	0.27771
rs889398	1	1	1	0	1	T	C	0.4146	-0.0171	0.0017	1.985e-23	T	C	0.411995	-0.0092407	0.00141367	6.3e-11	T	C	0.380521	-0.026764	0.0097081	0.0058355
rs901630	1	0	1	0	1	T	C	0.411	-0.0119	0.0017	6.814e-12	T	C	0.393214	-0.00239104	0.00141878	0.092	T	C	0.361045	0.001762	0.0097895	0.857162
rs905938	1	0	1	0	1	T	C	0.7235	0.0126	0.0019	7.831e-11	T	C	0.735105	-0.000218563	0.00156876	0.89	T	C	0.774132	0.039387	0.0117003	0.0007618
rs924814	1	0	1	0	1	A	G	0.3676	0.0114	0.0017	6.053e-11	A	G	0.352264	-0.00159707	0.00145033	0.27	A	G	0.382383	0.006197	0.0095766	0.51757
rs9425301	1	0	1	0	1	A	C	0.3599	0.0182	0.0018	2.41e-25	A	C	0.352553	0.00142158	0.00144966	0.33	A	C	0.366331	0.010789	0.0098764	0.274658
rs9435340	0	1	0	0	0	T	A	0.3467	0.0113	0.0021	4.34e-08	T	A	0.344234	0.00834773	0.00146424	1.2e-08	T	A	0.353177	0.011075	0.0097276	0.254907
rs9515201	1	0	1	0	1	A	C	0.3068	-0.0121	0.0018	6.633e-11	A	C	0.300387	-0.000612649	0.00152629	0.69	A	C	0.32021	0.064266	0.0103566	5.46e-10
rs9556979	1	0	0	0	0	T	G	0.6854	-0.0113	0.0019	6.63e-09	T	G	0.677665	8.33578e-06	0.00149787	1	T	G	0.693234	-0.001218	0.0103587	0.906399
rs9644033	1	0	1	0	1	A	T	0.7545	0.0188	0.0021	2.101e-19	A	T	0.760196	-0.00325321	0.00162397	0.045	A	T	0.762268	-0.008837	0.0108019	0.413304
rs979012	1	0	1	0	1	T	C	0.3637	0.0116	0.0018	7.855e-11	T	C	0.36567	-0.000665678	0.00144064	0.64	T	C	0.373168	0.002462	0.0097526	0.800697
rs9842947	0	1	0	0	0	C	T	0.3234	-0.0006	0.0021	0.7787	C	T	0.326165	-0.00877189	0.00148073	3.1e-09	C	T	0.333732	-0.000872	0.0099003	0.929815
rs986391	0	1	0	1	1	G	A	0.3665	0.0046	0.0018	0.01083	G	A	0.366555	0.0111388	0.0014379	9.4e-15	G	A	0.410695	-0.000997	0.0095451	0.916811
rs9872031	1	0	1	0	1	A	G	0.4285	0.0202	0.0018	3.57e-29	A	G	0.423577	-0.00143216	0.001403	0.31	A	G	0.454814	0.033166	0.0096494	0.000588
rs987237	1	0	1	0	1	A	G	0.844	-0.02	0.0022	9.975e-20	A	G	0.820421	-0.00107246	0.00180447	0.55	A	G	0.810812	-0.025245	0.0115895	0.0293863
rs9919670	0	1	0	0	0	G	A	0.6045	-0.0037	0.0018	0.04258	G	A	0.612185	-0.0152438	0.00142114	7.6e-27	G	A	0.556435	0.007256	0.0094604	0.443089
rs9951872	1	0	1	0	1	A	G	0.1597	0.0206	0.0024	1.239e-17	A	G	0.152567	0.00610448	0.00192612	0.0015	A	G	0.202585	0.00178	0.0119154	0.881248
rs9969455	1	0	1	0	1	A	G	0.6155	0.0111	0.0018	7.103e-10	A	G	0.621236	-0.000898373	0.00147192	0.54	A	G	0.648106	0.012487	0.0106922	0.242865
rs998584	1	0	1	0	1	A	C	0.4799	0.0351	0.0017	7.42e-92	A	C	0.48279	-0.000528897	0.00138905	0.7	A	C	0.50546	0.041945	0.0098862	2.21e-05
rs998732	1	0	1	0	1	A	G	0.8343	0.0165	0.0023	1.042e-12	A	G	0.838906	0.000142173	0.00188716	0.94	A	G	0.849967	0.005296	0.0136067	0.697114
rs998749	1	0	1	0	1	A	G	0.5016	0.013	0.0017	2.157e-14	A	G	0.517425	0.00270776	0.00138916	0.051	A	G	0.528794	-0.005915	0.0092942	0.524504

## Sheet: Table S2
SNP	Gx	Gm	Gx_plum	Gm_plum	G_mvmr	effect_allele.X	other_allele.X	eaf.X	beta.X	se.X	pval.X	effect_allele.M	other_allele.M	eaf.M	beta.M	se.M	pval.M	effect_allele.Y	other_allele.Y	eaf.Y	beta.Y	se.Y	pval.Y
rs10019888	1	0	1	0	1	A	G	0.8133	-0.0208	0.0023	8.047e-20	A	G	0.84	-0.0009	0.0087	0.92	A	G	0.83853	-0.006142	0.0133297	0.64496
rs10049088	1	0	1	0	1	T	C	0.3814	-0.0271	0.0018	1.472e-53	T	C	0.38	0.012	0.0064	0.06	T	C	0.3839	0.012899	0.009632	0.180513
rs1005752	0	1	0	1	1	A	C	0.7085	0.0075	0.002	0.0001143	A	C	0.72	0.079	0.007	5.7e-29	A	C	0.659072	0.013312	0.0098547	0.176751
rs10097617	0	1	0	1	1	T	C	0.4705	0.0013	0.002	0.5146	T	C	0.48	0.051	0.0063	1.1e-15	T	C	0.485162	0.018562	0.0093724	0.047648
rs10132280	1	0	1	0	1	A	C	0.3106	-0.0116	0.0018	3.114e-10	A	C	0.31	-0.034	0.0069	1.1e-06	A	C	0.282164	-0.012169	0.010664	0.253816
rs10144278	1	0	1	0	1	A	G	0.4344	0.0101	0.0018	3.103e-08	A	G	0.45	0.011	0.0065	0.084	A	G	0.429937	-0.008013	0.0098884	0.417742
rs10158345	1	0	1	0	1	C	G	0.6993	0.0117	0.0019	1.571e-09	C	G	0.69	0.011	0.007	0.13	C	G	0.695024	0.013794	0.0104348	0.186193
rs10164099	1	0	1	0	1	T	C	0.8742	-0.0149	0.0025	1.173e-09	T	C	0.86	-0.026	0.0093	0.0055	T	C	0.864654	0.001969	0.0134101	0.883266
rs1017698	1	0	1	0	1	A	G	0.5974	-0.0113	0.0018	5.13e-10	A	G	0.59	-0.018	0.0064	0.0041	A	G	0.588703	-0.010038	0.009707	0.301089
rs10193538	0	1	0	0	0	T	G	0.6102	0.0069	0.002	0.0005955	T	G	0.61	0.037	0.0065	1.7e-08	T	G	0.589694	0.000929	0.0095886	0.922817
rs10195252	1	1	1	0	1	T	C	0.584	0.0228	0.0017	2.855e-41	T	C	0.59	0.06	0.0064	1.6e-20	T	C	0.620621	0.023434	0.010047	0.0196775
rs10228066	0	1	0	1	1	T	C	0.4913	-0.0009	0.0019	0.6254	T	C	0.54	0.066	0.0063	1.9e-25	T	C	0.545411	0.002968	0.0092084	0.747214
rs1026462	1	0	1	0	1	A	G	0.5152	-0.0126	0.0018	1.521e-12	A	G	0.52	-0.027	0.0063	2.4e-05	A	G	0.516517	-0.016288	0.0091454	0.0749109
rs1035942	1	0	0	0	0	A	G	0.2747	0.0121	0.002	1.499e-09	A	G	0.27	0.004	0.0071	0.58	A	G	0.298095	0.010036	0.0101415	0.322371
rs10406431	0	1	0	0	0	A	G	0.5625	0.009	0.0018	4.905e-07	A	G	0.56	0.059	0.0065	2.5e-19	A	G	0.553928	0.030075	0.009959	0.0025287
rs10471048	0	1	0	0	0	C	G	0.6586	0.0004	0.0021	0.856	C	G	0.66	-0.042	0.0067	5.7e-10	C	G	0.634012	-0.00775	0.0097124	0.424901
rs10490869	1	0	1	0	1	A	T	0.7964	-0.0183	0.0022	9.338e-17	A	T	0.78	-0.026	0.0077	0.00063	A	T	0.808691	-0.01378	0.0119415	0.248515
rs10499013	1	0	1	0	1	A	G	0.28	-0.0125	0.002	5.096e-10	A	G	0.27	-0.014	0.0071	0.048	A	G	0.272596	-0.015874	0.0106564	0.136323
rs10504486	1	0	1	0	1	A	G	0.9232	0.018	0.0033	3.056e-08	A	G	0.92	0.021	0.011	0.065	A	G	0.923836	0.028502	0.0182994	0.119344
rs10506110	1	0	1	0	1	A	C	0.6351	0.0138	0.0019	1.305e-13	A	C	0.65	0.026	0.0067	0.00011	A	C	0.681105	-0.009443	0.0102414	0.356508
rs10507524	1	0	1	0	1	T	C	0.9047	-0.0171	0.003	1.793e-08	T	C	0.9	0.001	0.011	0.92	T	C	0.899339	-0.026608	0.015033	0.0767317
rs1056114	1	0	1	0	1	A	G	0.5265	-0.0102	0.0018	1.295e-08	A	G	0.54	-0.015	0.0064	0.018	A	G	0.475764	-0.007336	0.0099112	0.459195
rs1061810	0	1	0	0	0	A	C	0.284	0.0124	0.002	2.849e-10	A	C	0.29	0.05	0.007	8.5e-13	A	C	0.288034	0.022847	0.0104272	0.0284446
rs10750397	0	1	0	0	0	A	G	0.2636	-0.001	0.002	0.6146	A	G	0.28	0.045	0.007	2e-10	A	G	0.288772	-0.009494	0.0103881	0.360752
rs10761254	1	0	1	0	1	T	C	0.344	0.0124	0.0019	3.203e-11	T	C	0.34	0.026	0.0066	7.5e-05	T	C	0.401805	-0.008919	0.0095788	0.351792
rs10761785	1	0	0	0	0	T	G	0.5135	-0.0147	0.0017	6.427e-18	T	G	0.52	-0.027	0.0063	2.5e-05	NA	NA	NA	NA	NA	NA
rs10771260	0	1	0	0	0	A	C	0.6234	-0.0119	0.0018	5.389e-11	A	C	0.61	-0.037	0.0065	1.7e-08	A	C	0.632815	-0.013237	0.0097331	0.173828
rs10795055	1	0	1	0	1	A	G	0.3934	0.0106	0.0018	5.426e-09	A	G	0.39	0.01	0.0065	0.12	A	G	0.415482	0.025749	0.0093192	0.0057271
rs10797116	1	0	1	0	1	T	C	0.4647	-0.0101	0.0018	2.05e-08	T	C	0.46	-0.013	0.0064	0.042	T	C	0.477889	-0.017948	0.0092746	0.0529696
rs10811660	0	1	0	1	1	A	G	0.1523	-0.0016	0.0024	0.514	A	G	0.17	-0.16	0.0086	6.6e-79	A	G	0.180074	0.005046	0.0123195	0.682103
rs10817158	1	0	1	0	1	A	C	0.3158	0.0138	0.0019	4.082e-13	A	C	0.32	0.0042	0.0068	0.54	A	C	0.269997	0.000529	0.0107085	0.960601
rs10827252	1	0	1	0	1	A	G	0.4934	-0.0113	0.0018	2.031e-10	A	G	0.49	-0.01	0.0063	0.11	A	G	0.503183	0.00604	0.0093203	0.516953
rs10830963	0	1	0	1	1	C	G	0.7198	-0.0006	0.0019	0.7497	C	G	0.72	-0.099	0.0071	1.5e-43	C	G	0.705597	-0.020367	0.0105108	0.0526578
rs10842994	0	1	0	0	0	T	C	0.1765	-0.0018	0.0021	0.3946	T	C	0.19	-0.074	0.0081	2.5e-20	T	C	0.182438	-0.003833	0.0121576	0.752552
rs10865355	1	0	1	0	1	A	G	0.4087	0.0133	0.0017	6.607e-15	A	G	0.39	-0.0009	0.0065	0.89	A	G	0.381352	-0.005615	0.009921	0.571412
rs10882101	0	1	0	1	1	T	C	0.5115	0.0062	0.0019	0.0009107	T	C	0.59	0.11	0.0064	1.6e-62	T	C	0.561814	0.029079	0.009355	0.0018811
rs10887759	1	0	0	0	0	A	G	0.1595	0.0161	0.0024	2.32e-11	A	G	0.15	0.044	0.0091	1.3e-06	A	G	0.148057	-0.016009	0.0130842	0.221128
rs10893830	0	1	0	0	0	T	C	0.1371	-0.0057	0.0026	0.02873	T	C	0.13	-0.054	0.0094	7.5e-09	T	C	0.164634	-0.003243	0.0123097	0.792203
rs10919388	1	0	1	0	1	A	C	0.2729	-0.0266	0.0019	6.402e-43	A	C	0.28	-0.013	0.0071	0.071	A	C	0.2927	0.002309	0.0102566	0.821884
rs10923724	1	0	1	0	1	T	C	0.5565	0.024	0.0017	1.81e-45	T	C	0.57	-0.0019	0.0064	0.77	T	C	0.544914	-0.003984	0.0092746	0.667517
rs10937721	0	1	0	1	1	C	G	0.6291	0.0032	0.0017	0.06471	C	G	0.59	0.087	0.0065	1.6e-40	C	G	0.594372	0.009506	0.0101089	0.347033
rs10938398	0	1	0	0	0	A	G	0.377	0.0139	0.0019	1.003e-13	A	G	0.43	0.044	0.0064	4.9e-12	A	G	0.41336	0.030983	0.0094322	0.0010204
rs10954772	0	1	0	0	0	T	C	0.3194	0.0161	0.0021	2.299e-14	T	C	0.31	0.041	0.0068	2.3e-09	T	C	0.368112	0.010135	0.0103131	0.325741
rs10968576	1	0	1	0	1	A	G	0.691	-0.0144	0.0018	2.248e-15	A	G	0.68	-0.041	0.0068	3e-09	A	G	0.708413	-0.023895	0.0102447	0.0196782
rs10974438	0	1	0	1	1	A	C	0.6406	0.0036	0.0018	0.04118	A	C	0.64	-0.051	0.0066	1.6e-14	A	C	0.638569	0.000106	0.0097928	0.991364
rs10991433	1	0	1	0	1	T	C	0.8956	-0.0254	0.0028	5.731e-20	T	C	0.89	-0.035	0.01	0.00059	T	C	0.886	-0.022807	0.0147701	0.122557
rs11029441	1	0	0	0	0	T	C	0.9155	-0.0199	0.0035	1.726e-08	T	C	0.92	-0.047	0.012	5.7e-05	T	C	0.914671	-0.009665	0.0171078	0.57211
rs11030107	1	0	1	0	1	A	G	0.7327	-0.0178	0.0019	4.083e-20	A	G	0.74	-0.032	0.0072	1e-05	A	G	0.782929	-0.025642	0.0117416	0.0289723
rs11048456	1	0	1	0	1	T	C	0.7646	-0.0266	0.0019	2.996e-43	T	C	0.75	-0.047	0.0073	1.6e-10	T	C	0.702269	0.007031	0.0104272	0.500124
rs11055887	1	0	1	0	1	A	G	0.1934	-0.0133	0.0023	4.281e-09	A	G	0.2	-0.037	0.0081	5.5e-06	A	G	0.19645	-0.032628	0.0119404	0.0062841
rs11063018	0	1	0	1	1	T	C	0.8188	-0.0001	0.0025	0.9774	T	C	0.82	-0.053	0.0084	1.6e-10	T	C	0.796245	-0.016708	0.0121185	0.167982
rs11084399	1	0	1	0	1	T	C	0.441	-0.0113	0.0019	1.806e-09	T	C	0.44	0.0068	0.0066	0.31	T	C	0.433056	0.009879	0.0100524	0.325731
rs11133377	1	0	1	0	1	A	G	0.7241	0.0143	0.002	8.919e-13	A	G	0.73	-0.014	0.0071	0.052	A	G	0.696226	0.024501	0.0101317	0.0155954
rs11176015	1	0	0	0	0	T	C	0.293	0.0151	0.002	7.208e-14	T	C	0.28	0.02	0.0071	0.0047	T	C	0.292555	-0.001855	0.0103566	0.857849
rs1117610	0	1	0	1	1	A	T	0.7626	-0.0003	0.0023	0.894	A	T	0.78	-0.044	0.0076	1.1e-08	A	T	0.730107	0.003675	0.0104348	0.724698
rs111874795	1	0	1	0	1	T	C	0.9556	0.0384	0.0048	6.998e-16	T	C	0.95	0.013	0.015	0.38	T	C	0.965326	0.020599	0.0280129	0.462133
rs11187537	1	0	1	0	1	C	G	0.2632	0.013	0.002	1.729e-10	C	G	0.26	0.0081	0.0072	0.26	C	G	0.273907	0.011628	0.0105467	0.270232
rs11214589	1	0	1	0	1	A	G	0.4959	-0.0114	0.0018	1.772e-10	A	G	0.51	-0.013	0.0064	0.047	A	G	0.458416	-0.006032	0.0095994	0.529762
rs1124639	1	0	1	0	1	T	C	0.4392	-0.0113	0.0017	7.475e-11	T	C	0.45	-0.013	0.0064	0.039	T	C	0.471887	-0.018299	0.0095223	0.0546439
rs11247735	1	0	1	0	1	A	G	0.4825	0.0109	0.0019	7.143e-09	A	G	0.49	0.0053	0.0065	0.42	A	G	0.520312	0.01303	0.0100741	0.195869
rs11257655	0	1	0	1	1	T	C	0.2275	0.0014	0.0021	0.5024	T	C	0.22	0.09	0.0076	3.7e-32	T	C	0.231841	0.025035	0.0109519	0.0222593
rs1127215	0	1	0	0	0	T	C	0.415	-0.001	0.0019	0.5958	T	C	0.42	-0.047	0.0064	2.3e-13	T	C	0.414709	-0.011217	0.0093724	0.23138
rs113212351	1	0	0	0	0	T	C	0.6411	0.012	0.0022	4.11e-08	T	C	0.64	0.022	0.0085	0.0089	NA	NA	NA	NA	NA	NA
rs113928896	1	0	1	0	1	T	C	0.132	-0.0179	0.0029	1.247e-09	T	C	0.14	-0.034	0.0097	0.0004	T	C	0.113251	-0.015178	0.0164669	0.35667
rs1142	1	0	1	0	1	T	C	0.3344	0.0149	0.0018	2.057e-17	T	C	0.36	0.018	0.0067	0.0095	T	C	0.335441	8.3e-05	0.0098786	0.993296
rs114222749	0	1	0	1	1	T	C	0.0233	-0.0013	0.0066	0.849	T	C	0.023	0.17	0.021	9.2e-16	T	C	0.022144	-0.01023	0.0362643	0.77787
rs11496066	0	1	0	1	1	T	C	0.8233	0.0062	0.0023	0.006461	T	C	0.82	0.047	0.0083	1.2e-08	T	C	0.831852	-0.006339	0.0125628	0.61385
rs115092994	1	0	1	0	1	A	G	0.9607	0.0278	0.0051	3.624e-08	A	G	0.96	0.048	0.016	0.0029	A	G	0.968564	-0.000188	0.0304625	0.995076
rs115111668	1	0	0	0	0	T	C	0.0098	0.0596	0.0101	3.529e-09	T	C	0.013	-0.0044	0.033	0.89	T	C	0.013192	-0.191304	0.0577954	0.0009329
rs115505614	0	1	0	1	1	T	C	0.0492	-0.0162	0.0046	0.0004216	T	C	0.05	0.17	0.015	1.7e-29	T	C	0.047435	-0.038681	0.0265247	0.144758
rs11574218	1	0	1	0	1	T	G	0.3866	0.0138	0.0018	4.358e-14	T	G	0.38	0.023	0.0066	0.00057	T	G	0.416504	0.003589	0.0094267	0.703406
rs1158805	1	0	1	0	1	A	C	0.3797	-0.0133	0.0018	4.947e-13	A	C	0.38	-0.026	0.0065	9.1e-05	A	C	0.382096	0.002731	0.009468	0.773006
rs11630842	1	0	1	0	1	A	G	0.5096	-0.0111	0.0018	6.37e-10	A	G	0.52	-0.02	0.0063	0.0016	A	G	0.494991	0.002281	0.0093235	0.806728
rs11642430	0	1	0	0	0	C	G	0.6026	-0.0147	0.002	2.316e-13	C	G	0.6	-0.042	0.0065	1.2e-10	C	G	0.610745	0.007981	0.0095147	0.401578
rs116425039	0	1	0	1	1	A	G	0.0079	-0.009	0.0112	0.4216	A	G	0.0099	-0.28	0.036	1e-14	A	G	0.0103	0.032877	0.058545	0.57441
rs11654395	1	0	0	0	0	T	C	0.9185	-0.0181	0.0033	3.75e-08	T	C	0.91	-0.015	0.011	0.2	T	C	0.921451	0.00396	0.018382	0.829434
rs11664106	1	0	1	0	1	A	T	0.6304	0.02	0.0021	8.685e-22	A	T	0.63	0.021	0.007	0.0033	A	T	0.669325	0.0118	0.0124477	0.343145
rs11680058	0	1	0	1	1	A	G	0.8564	0.0068	0.0029	0.01908	A	G	0.86	0.058	0.01	1.3e-08	A	G	0.811686	0.015303	0.016367	0.349791
rs11688682	0	1	0	0	0	C	G	0.2653	-0.0012	0.0023	0.5937	C	G	0.27	-0.058	0.0075	1.4e-14	C	G	0.221601	-0.004519	0.01356	0.738939
rs116989257	0	1	0	0	0	A	G	0.939	0.0109	0.0044	0.01222	A	G	0.93	0.075	0.014	3.6e-08	A	G	0.936453	0.016803	0.0201907	0.405287
rs11699316	1	0	1	0	1	A	G	0.1425	0.0143	0.0026	3.753e-08	A	G	0.14	0.0024	0.0094	0.8	A	G	0.158507	-0.006085	0.0130451	0.640888
rs11699802	0	1	0	0	0	T	C	0.4672	0.0003	0.002	0.8926	T	C	0.46	-0.043	0.0064	2.5e-11	T	C	0.480502	0.002717	0.009607	0.77732
rs11705729	1	0	0	0	0	A	T	0.6792	-0.0106	0.0019	1.697e-08	A	T	0.68	-0.11	0.0068	4e-58	A	T	0.663357	-0.014431	0.0097407	0.138467
rs11708067	0	1	0	0	0	A	G	0.7666	-0.0032	0.002	0.1052	A	G	0.77	0.089	0.0076	1.3e-31	A	G	0.787335	0.00428	0.0116275	0.712804
rs11709077	0	1	0	0	0	A	G	0.1053	0.0149	0.0026	1.327e-08	A	G	0.12	-0.11	0.0098	1.6e-27	A	G	0.119119	0.002056	0.0141955	0.884841
rs117108573	1	0	0	0	0	T	C	0.0764	0.0273	0.0039	3.902e-12	T	C	0.072	0.046	0.018	0.014	NA	NA	NA	NA	NA	NA
rs11711934	1	0	1	0	1	T	C	0.8236	0.0175	0.0022	2.644e-15	T	C	0.83	0.015	0.0085	0.076	T	C	0.843649	0.001565	0.0130755	0.904729
rs11718898	1	0	1	0	1	T	C	0.323	0.0137	0.0019	2.172e-13	T	C	0.34	0.031	0.0067	5.7e-06	T	C	0.401105	0.020153	0.0097092	0.0379245
rs11724804	1	0	1	0	1	A	G	0.4436	-0.0165	0.0018	4.979e-20	A	G	0.46	0.0023	0.0065	0.73	A	G	0.435405	0.000478	0.0099883	0.961831
rs11747001	1	0	1	0	1	A	G	0.7638	0.0154	0.002	8.389e-15	A	G	0.75	0.01	0.0073	0.17	A	G	0.766497	0.003486	0.0109051	0.749222
rs11759026	0	1	0	0	0	A	G	0.7708	0.0026	0.0023	0.2673	A	G	0.77	-0.067	0.0075	1.3e-18	A	G	0.740843	0.030317	0.0113429	0.0075228
rs11782074	1	0	0	0	0	T	G	0.3683	0.0109	0.0019	6.317e-09	T	G	0.39	0.017	0.0066	0.012	T	G	0.330248	0.001341	0.0101524	0.894915
rs11792069	1	0	0	0	0	A	G	0.8274	0.0136	0.0024	2.427e-08	A	G	0.82	0.019	0.0086	0.026	A	G	0.865969	0.04885	0.0164843	0.0030423
rs11842871	0	1	0	0	0	T	G	0.2531	-0.0154	0.0023	8.744e-12	T	G	0.27	-0.042	0.0073	1.5e-08	T	G	0.225688	0.003495	0.0116547	0.764269
rs1190982	1	0	1	0	1	T	C	0.3027	0.0157	0.0019	5.104e-16	T	C	0.3	0.03	0.0069	1.8e-05	T	C	0.310213	0.017088	0.0103859	0.0999065
rs11956399	1	0	1	0	1	T	G	0.1927	0.0158	0.0022	1.256e-12	T	G	0.19	0.019	0.0082	0.022	T	G	0.200351	0.003066	0.0118708	0.796191
rs11958808	0	1	0	0	0	C	G	0.4017	0.003	0.0018	0.09569	C	G	0.4	0.038	0.0065	5.8e-09	NA	NA	NA	NA	NA	NA
rs11976018	1	0	1	0	1	A	G	0.1707	-0.0151	0.0023	3.689e-11	A	G	0.16	-0.026	0.0088	0.0025	A	G	0.208363	-0.010042	0.0114689	0.381256
rs11992444	1	0	1	0	1	T	G	0.5085	0.0185	0.002	4.99e-21	T	G	0.51	-0.026	0.0068	0.00017	T	G	0.528032	-0.00956	0.0141564	0.499476
rs12001437	0	1	0	1	1	T	C	0.6319	-0.0071	0.002	0.0005145	T	C	0.63	-0.041	0.0065	3.7e-10	T	C	0.629408	0.00333	0.0096516	0.730078
rs12024554	1	0	1	0	1	T	C	0.2346	-0.0149	0.0023	1.077e-10	T	C	0.24	-0.0047	0.0073	0.52	T	C	0.250684	0.011926	0.0107031	0.265169
rs12033257	1	0	1	0	1	A	G	0.6299	0.0136	0.0019	5.016e-13	A	G	0.62	0.026	0.0066	0.0001	A	G	0.601555	-0.014582	0.009947	0.142658
rs12042959	1	0	1	0	1	A	G	0.8633	0.0155	0.0025	9.25e-10	A	G	0.85	0.019	0.0094	0.04	A	G	0.861911	0.031607	0.0135752	0.0198969
rs12069549	1	0	1	0	1	T	C	0.1329	-0.0158	0.0025	3.578e-10	T	C	0.13	0.037	0.0097	0.00011	T	C	0.138249	0.000445	0.0134264	0.97356
rs12101393	1	0	0	0	0	C	G	0.7865	0.014	0.0022	1.187e-10	C	G	0.78	0.017	0.0077	0.029	C	G	0.800021	-0.007796	0.0123488	0.527834
rs12140153	0	1	0	0	0	T	G	0.091	-0.0214	0.0035	7.637e-10	T	G	0.095	-0.064	0.011	1.2e-08	T	G	0.071436	-0.032069	0.0209967	0.126677
rs12185577	0	1	0	0	0	A	G	0.5982	0.002	0.002	0.3044	A	G	0.6	0.051	0.0065	7.2e-15	A	G	0.616087	0.003089	0.010047	0.758497
rs12287076	1	0	1	0	1	C	G	0.625	0.0192	0.002	3.529e-21	C	G	0.71	0.028	0.0069	7.1e-05	C	G	0.668179	0.006431	0.0102447	0.530174
rs12419064	1	0	0	0	0	A	G	0.4562	-0.0114	0.0018	5.768e-10	A	G	0.52	-0.013	0.0063	0.033	A	G	0.557367	0.020794	0.0095397	0.0292771
rs12430764	1	0	1	0	1	A	G	0.5164	0.0107	0.0018	1.872e-09	A	G	0.5	-0.011	0.0059	0.072	A	G	0.519901	0.003509	0.0093127	0.706323
rs1243188	1	0	1	0	1	T	C	0.7061	-0.0148	0.0019	2.371e-14	T	C	0.7	-0.0015	0.0069	0.83	T	C	0.716965	-0.005537	0.0104576	0.596479
rs12440605	1	0	1	0	1	A	G	0.5243	0.0118	0.0018	4.022e-11	A	G	0.53	0.034	0.0063	1.3e-07	A	G	0.500887	-0.015436	0.0092149	0.0939119
rs12459350	1	0	1	0	1	A	G	0.5423	0.0134	0.0017	2.233e-15	A	G	0.53	0.0033	0.0062	0.6	A	G	0.536129	0.022744	0.0094767	0.0163953
rs12470785	1	0	1	0	1	A	G	0.7002	-0.0111	0.0019	9.096e-09	A	G	0.7	-0.017	0.0068	0.011	A	G	0.678482	0.003633	0.0101665	0.720829
rs12489576	1	0	1	0	1	T	C	0.0187	0.0423	0.0073	6.343e-09	T	C	0.018	0.083	0.025	0.00078	T	C	0.035174	0.015808	0.0260924	0.544616
rs12495178	1	0	1	0	1	T	C	0.6416	0.0124	0.0018	1.321e-12	T	C	0.64	0.013	0.0066	0.054	T	C	0.625735	-0.000192	0.0094365	0.983767
rs1250552	1	0	1	0	1	A	G	0.5203	-0.0094	0.0017	3.616e-08	A	G	0.52	-0.023	0.0065	0.00055	A	G	0.509858	-0.000901	0.0095267	0.924651
rs12527712	1	0	1	0	1	T	C	0.0882	0.0284	0.0033	3.377e-18	T	C	0.079	0.016	0.012	0.17	T	C	0.08057	0.011621	0.016682	0.48604
rs12575252	1	0	0	0	0	C	G	0.3337	-0.0154	0.0018	2.316e-18	C	G	0.35	-0.026	0.0067	0.0001	C	G	0.381009	-0.009989	0.0095755	0.296866
rs12593088	1	0	0	0	0	A	G	0.3106	-0.0128	0.0019	5.159e-12	A	G	0.3	-0.026	0.0072	0.00032	A	G	0.298179	-0.010348	0.0100198	0.30172
rs12595496	1	0	1	0	1	A	G	0.8663	-0.0178	0.0025	2.08e-12	A	G	0.88	0.0027	0.0098	0.78	A	G	0.839927	0.01055	0.0124183	0.395575
rs12602912	1	0	1	0	1	T	C	0.2105	0.0176	0.0021	1.228e-16	T	C	0.2	0.051	0.008	1.1e-10	T	C	0.222578	0.019844	0.0111126	0.0741451
rs1260326	0	1	0	1	1	T	C	0.391	-0.0004	0.0017	0.8254	T	C	0.39	-0.067	0.0065	1.3e-24	T	C	0.390234	-0.003257	0.0096201	0.734939
rs12608504	1	0	1	0	1	A	G	0.3593	0.0251	0.0018	4.675e-46	A	G	0.36	0.017	0.0067	0.011	A	G	0.368921	-0.003483	0.0099112	0.725273
rs12630224	0	1	0	1	1	T	C	0.6353	0.0017	0.0018	0.3652	T	C	0.64	0.038	0.0066	1.5e-08	T	C	0.649353	0.01248	0.0096266	0.194835
rs12640250	0	1	0	0	0	A	C	0.284	-0.0047	0.0022	0.02963	A	C	0.29	-0.039	0.0071	4.5e-08	A	C	0.288884	-0.029909	0.0105934	0.0047522
rs12643960	1	0	1	0	1	A	G	0.8502	-0.0165	0.0027	1.506e-09	A	G	0.86	0.0083	0.0091	0.36	A	G	0.810875	0.008528	0.0122793	0.487367
rs12669521	1	0	1	0	1	A	G	0.6733	0.0127	0.0021	1.286e-09	A	G	0.67	0.034	0.0068	8.5e-07	A	G	0.714343	0.008166	0.0107552	0.447698
rs12719778	0	1	0	1	1	T	C	0.5424	0.0016	0.002	0.4115	T	C	0.54	0.039	0.0064	2.1e-09	T	C	0.550993	-0.004121	0.0094778	0.663703
rs12769661	0	1	0	1	1	A	G	0.2958	-0.0003	0.0022	0.8795	A	G	0.3	-0.044	0.007	3.2e-10	A	G	0.256959	-0.007084	0.0116579	0.543416
rs12777288	1	0	0	0	0	T	C	0.7714	-0.0139	0.0021	6.882e-11	T	C	0.77	0.0066	0.0075	0.38	T	C	0.794485	0.00285	0.0118317	0.80965
rs12798028	0	1	0	0	0	T	C	0.4033	0.0131	0.002	5.825e-11	T	C	0.41	0.037	0.0064	9.2e-09	T	C	0.388586	0.000279	0.0095929	0.976798
rs12811407	0	1	0	0	0	A	G	0.3237	0.0045	0.0021	0.03007	A	G	0.33	0.049	0.007	2.4e-12	A	G	0.303022	0.008802	0.0110963	0.427641
rs12828016	1	0	0	0	0	T	G	0.391	-0.0114	0.0018	4.081e-10	T	G	0.38	-0.0068	0.0065	0.3	T	G	0.384495	-0.011361	0.0094126	0.227433
rs12920022	0	1	0	1	1	A	T	0.162	0.0085	0.0027	0.001639	A	T	0.16	0.053	0.009	2.9e-09	A	T	0.153518	0.049559	0.0141781	0.0004732
rs1294410	1	0	1	0	1	T	C	0.3824	-0.0247	0.0017	5.494e-46	T	C	0.37	0.011	0.0065	0.11	T	C	0.418761	0.019225	0.0095766	0.0446973
rs1296328	0	1	0	0	0	A	C	0.4474	0.0068	0.0018	0.0001353	A	C	0.45	0.035	0.0064	4.3e-08	A	C	0.513278	-0.002357	0.0098645	0.811154
rs13041756	0	1	0	1	1	T	C	0.8942	-0.0025	0.0032	0.4261	T	C	0.89	-0.058	0.01	1.3e-08	T	C	0.891733	0.013484	0.0146854	0.358519
rs13063979	1	0	1	0	1	T	G	0.7323	-0.0135	0.0019	1.194e-12	T	G	0.72	-0.028	0.0071	7.9e-05	T	G	0.755368	-0.005194	0.0107618	0.629355
rs13130484	1	0	1	0	1	T	C	0.4294	0.0147	0.0017	7.834e-18	T	C	0.43	0.044	0.0064	1e-11	T	C	0.415571	0.030987	0.0093463	0.0009151
rs13229637	1	0	1	0	1	T	C	0.8538	0.0159	0.0025	1.907e-10	T	C	0.84	0.027	0.0089	0.0021	T	C	0.856277	0.02445	0.0138196	0.0768567
rs13232789	1	0	1	0	1	T	G	0.6613	-0.011	0.0019	5.092e-09	T	G	0.67	-0.016	0.0067	0.018	T	G	0.714499	0.005227	0.0105054	0.618799
rs13256367	1	0	1	0	1	A	C	0.6534	0.0141	0.0019	5.415e-14	A	C	0.66	0.01	0.0067	0.14	A	C	0.653581	0.025016	0.0096798	0.0097564
rs13262861	0	1	0	1	1	A	C	0.1716	0.0001	0.0026	0.974	A	C	0.17	-0.094	0.0087	1.8e-27	A	C	0.182196	-0.011591	0.0128409	0.366705
rs1328757	1	0	1	0	1	T	C	0.4743	0.0114	0.0018	1.693e-10	T	C	0.46	0.0084	0.0064	0.19	T	C	0.447073	-0.009202	0.0094398	0.329653
rs13316065	1	0	1	0	1	T	C	0.3188	0.017	0.0018	1.341e-20	T	C	0.31	0.034	0.0068	5e-07	T	C	0.287716	0.024672	0.0102545	0.0161293
rs13426680	0	1	0	0	0	A	G	0.9299	0.0117	0.0038	0.001936	A	G	0.94	0.082	0.013	6.4e-10	A	G	0.933351	0.008339	0.0206273	0.686015
rs1345203	1	0	1	0	1	T	C	0.7829	0.0187	0.0024	3.068e-15	T	C	0.79	0.038	0.0083	3.5e-06	T	C	0.746565	0.006293	0.0156663	0.687912
rs1359790	0	1	0	1	1	A	G	0.2795	0.0014	0.0019	0.4495	A	G	0.28	-0.083	0.0071	5.7e-31	A	G	0.259134	-0.011635	0.0107346	0.278419
rs1360485	1	0	1	0	1	T	C	0.6791	0.0152	0.0018	2.005e-16	T	C	0.7	0.037	0.0069	7.8e-08	T	C	0.689772	-0.006114	0.0105586	0.562554
rs13642	1	0	1	0	1	A	T	0.6452	0.0113	0.0019	9.486e-10	A	T	0.64	0.014	0.0066	0.041	A	T	0.654281	-0.004716	0.0096635	0.625535
rs1377807	0	1	0	1	1	C	G	0.3036	0.0122	0.0019	2.05e-10	C	G	0.31	0.057	0.0068	5.7e-17	C	G	0.286208	0.007773	0.0103772	0.45383
rs1412234	0	1	0	0	0	T	C	0.6819	-0.014	0.0019	1.684e-13	T	C	0.68	-0.043	0.0068	2.5e-10	T	C	0.706737	-0.023683	0.0103294	0.0218611
rs141521721	0	1	0	1	1	A	C	0.0235	0.0038	0.0065	0.5543	A	C	0.024	0.12	0.021	2.8e-08	A	C	0.021794	0.011503	0.0358483	0.748301
rs1421085	0	1	0	0	0	T	C	0.5914	-0.0398	0.0017	4.11e-118	T	C	0.58	-0.12	0.0064	2.4e-78	T	C	0.620012	-0.02966	0.0096277	0.0020651
rs1426371	0	1	0	0	0	A	G	0.2585	-0.0213	0.0023	3.184e-21	A	G	0.26	-0.05	0.0073	1.1e-11	A	G	0.278592	-0.005883	0.0107194	0.58313
rs142989338	1	0	1	0	1	T	C	0.977	-0.0371	0.0068	4.302e-08	T	C	0.97	0.013	0.021	0.52	T	C	0.976181	-0.011877	0.0345632	0.731124
rs1431659	1	0	1	0	1	A	G	0.2736	0.0143	0.002	1.121e-12	A	G	0.27	0.015	0.0071	0.031	A	G	0.301372	0.001028	0.0100057	0.918168
rs143384	1	0	1	0	1	A	G	0.5867	0.0155	0.0017	1.733e-19	A	G	0.59	-0.011	0.0065	0.084	A	G	0.557968	0.015107	0.0097265	0.120382
rs1437	1	0	0	0	0	A	G	0.629	0.0128	0.0018	4.495e-13	A	G	0.64	0.04	0.0066	2.7e-09	A	G	0.620556	0.010631	0.0095582	0.266034
rs1441264	1	0	0	0	0	A	G	0.5857	0.0111	0.0018	3.157e-10	A	G	0.6	0.025	0.0065	0.00011	A	G	0.614899	0.005096	0.0096603	0.597831
rs1443512	1	0	1	0	1	A	C	0.2216	0.0282	0.002	1.058e-45	A	C	0.22	0.0049	0.0076	0.52	A	C	0.27547	0.016282	0.0104424	0.118944
rs1452075	1	0	1	0	1	T	C	0.7316	0.0123	0.0019	1.319e-10	T	C	0.73	0.017	0.0071	0.015	T	C	0.698638	0.001795	0.0101665	0.859854
rs145678014	0	1	0	1	1	T	G	0.043	-0.0147	0.0049	0.002534	T	G	0.043	-0.11	0.016	1.1e-11	T	G	0.034319	-0.04963	0.0290569	0.0876306
rs145904381	0	1	0	1	1	T	C	0.9882	0.0207	0.0093	0.02627	T	C	0.99	0.17	0.031	2.2e-08	T	C	0.977134	0.033833	0.0421085	0.421702
rs145952040	1	0	1	0	1	T	C	0.9608	-0.033	0.0052	2.662e-10	T	C	0.96	0.0044	0.016	0.79	T	C	0.956947	-0.009828	0.0262412	0.708013
rs1464454	1	0	0	0	0	A	G	0.3957	-0.0097	0.0018	4.145e-08	A	G	0.37	-0.033	0.0066	6.3e-07	A	G	0.419271	-0.009232	0.0095875	0.335587
rs147627829	1	0	1	0	1	A	G	0.0418	0.0612	0.0049	1.874e-35	A	G	0.039	0.085	0.017	5e-07	A	G	0.029219	0.004676	0.0359352	0.896469
rs148589464	1	0	1	0	1	T	C	0.0685	0.0213	0.0039	4.43e-08	T	C	0.067	-0.0043	0.013	0.74	T	C	0.054338	-0.007229	0.0225305	0.748321
rs1488541	1	0	0	0	0	T	C	0.2769	-0.0128	0.0022	5.024e-09	T	C	0.26	-0.031	0.0072	2e-05	T	C	0.285314	-0.003985	0.0104641	0.703333
rs1493694	0	1	0	0	0	T	C	0.1155	0.0019	0.0026	0.4776	T	C	0.11	0.084	0.01	2.1e-16	T	C	0.128395	-0.020568	0.0142476	0.148849
rs1517037	0	1	0	1	1	T	C	0.183	-0.0067	0.0023	0.003141	T	C	0.19	-0.046	0.0082	1.8e-08	T	C	0.201599	0.002044	0.011394	0.857629
rs15285	1	0	0	0	0	T	C	0.2629	-0.0117	0.0019	1.619e-09	T	C	0.29	-0.036	0.007	2.4e-07	T	C	0.278588	-0.045771	0.0106857	1.84e-05
rs1531583	0	1	0	0	0	T	G	0.0471	-0.0092	0.0043	0.03306	T	G	0.046	0.11	0.015	1.2e-12	T	G	0.057705	-0.002832	0.0207946	0.891672
rs1534696	1	0	1	0	1	A	C	0.5694	-0.0226	0.0017	3.674e-39	A	C	0.55	-0.028	0.0064	1.6e-05	A	C	0.558956	-0.024363	0.0096918	0.0119444
rs1558902	1	0	1	0	1	A	T	0.4088	0.0398	0.0017	3.99e-118	A	T	0.42	0.12	0.0064	4.4e-78	A	T	0.380002	0.029804	0.0096168	0.0019407
rs1561927	0	1	0	1	1	T	C	0.7154	0.002	0.0019	0.2934	T	C	0.73	-0.043	0.0071	1.9e-09	T	C	0.702858	-0.007053	0.0105771	0.504888
rs1562396	0	1	0	1	1	A	G	0.6777	-0.0094	0.0021	7.687e-06	A	G	0.68	-0.058	0.0069	7.6e-17	A	G	0.657454	-0.023609	0.0101719	0.0202868
rs1563355	1	0	1	0	1	T	C	0.328	-0.0277	0.0019	1.591e-49	T	C	0.32	-0.041	0.0068	3.3e-09	T	C	0.332434	-0.010242	0.0099025	0.301004
rs1563575	1	1	0	1	1	A	G	0.7122	0.0116	0.0019	8.547e-10	A	G	0.73	0.048	0.0072	3.8e-11	A	G	0.701783	0.036566	0.0105641	0.0005375
rs1569135	1	0	1	0	1	A	G	0.5372	0.0215	0.0017	2.758e-37	A	G	0.53	0.016	0.0064	0.011	A	G	0.536914	0.024155	0.00967	0.0124925
rs1573090	0	1	0	0	0	T	G	0.5392	0.0008	0.002	0.6792	T	G	0.54	0.05	0.0064	8.4e-15	T	G	0.532484	0.017353	0.0093127	0.0624092
rs1580278	0	1	0	0	0	A	C	0.5376	-0.0042	0.002	0.03438	A	C	0.53	-0.041	0.0064	2.9e-10	A	C	0.540388	0.006201	0.0095538	0.5163
rs1609906	1	0	1	0	1	A	G	0.5098	-0.0126	0.002	1.218e-10	A	G	0.52	-0.029	0.0063	5.6e-06	A	G	0.515346	-0.006722	0.0092638	0.468071
rs1657930	1	0	1	0	1	A	G	0.7926	-0.0134	0.0022	5.624e-10	A	G	0.8	0.01	0.008	0.2	A	G	0.741115	0.006213	0.0108954	0.568513
rs1680490	1	0	0	0	0	A	G	0.5945	-0.0118	0.002	2.412e-09	A	G	0.65	-0.0006	0.0066	0.93	A	G	0.663233	-0.01001	0.009858	0.309905
rs16853606	1	0	1	0	1	A	G	0.8413	-0.0132	0.0023	1.215e-08	A	G	0.83	-0.034	0.0085	6.7e-05	A	G	0.787249	-0.013075	0.0116373	0.261207
rs17066856	1	0	1	0	1	T	C	0.892	0.0177	0.0028	3.785e-10	T	C	0.91	0.034	0.011	0.0025	T	C	0.894526	0.037871	0.0154925	0.0145064
rs17078048	1	0	1	0	1	A	G	0.8498	-0.0136	0.0025	3.895e-08	A	G	0.85	-0.0069	0.0089	0.44	A	G	0.826833	-0.009806	0.0119241	0.410866
rs1708302	0	1	0	1	1	T	C	0.4308	-0.0114	0.0018	4.002e-10	T	C	0.49	-0.092	0.0063	4.2e-48	T	C	0.434136	-0.007482	0.0097895	0.444697
rs17109256	1	0	1	0	1	A	G	0.2324	0.0169	0.0021	2.403e-16	A	G	0.22	0.057	0.0077	1.9e-13	A	G	0.202775	0.022327	0.0120892	0.0647679
rs17122772	0	1	0	0	0	C	G	0.7753	-0.0066	0.0023	0.00482	C	G	0.77	-0.043	0.0077	2e-08	C	G	0.797179	-0.044328	0.0129854	0.0006409
rs17168486	0	1	0	1	1	T	C	0.1633	0.0007	0.0022	0.7432	T	C	0.18	0.069	0.0083	6.9e-17	T	C	0.206255	0.016353	0.0113733	0.15048
rs1718618	1	0	1	0	1	A	G	0.0635	-0.024	0.0038	2.192e-10	A	G	0.054	-0.028	0.014	0.049	A	G	0.089653	0.002053	0.0212758	0.923128
rs17289049	1	0	1	0	1	A	G	0.9112	-0.0164	0.003	3.056e-08	A	G	0.91	0.003	0.011	0.79	A	G	0.874119	-0.02219	0.0138261	0.108509
rs17324331	1	0	0	0	0	C	G	0.3136	0.012	0.0019	1.79e-10	C	G	0.33	0.019	0.0067	0.0046	C	G	0.322176	-0.012353	0.0101187	0.222157
rs17326656	1	0	1	0	1	T	G	0.2346	0.0153	0.0021	4.166e-13	T	G	0.24	0.0074	0.0075	0.33	T	G	0.203912	0.014461	0.0118285	0.221497
rs17522122	0	1	0	0	0	T	G	0.4667	0.0078	0.0017	6.126e-06	T	G	0.47	0.038	0.0064	4e-09	T	G	0.458169	0.002295	0.009531	0.809715
rs1757471	1	0	1	0	1	T	C	0.5081	0.0128	0.0018	5.891e-13	T	C	0.51	0.0039	0.0063	0.54	T	C	0.509918	0.002484	0.0094083	0.791762
rs17644283	1	0	1	0	1	A	G	0.3879	0.0148	0.0018	3.237e-17	A	G	0.37	0.031	0.0066	3.1e-06	A	G	0.395244	0.008486	0.0097048	0.381894
rs17689007	0	1	0	1	1	A	G	0.4752	-0.0029	0.0018	0.1044	A	G	0.47	-0.048	0.0064	1.7e-13	A	G	0.407549	-0.011944	0.0098862	0.226991
rs17724992	1	0	1	0	1	A	G	0.7209	0.0143	0.0019	1.287e-13	A	G	0.74	0.011	0.0074	0.15	A	G	0.706229	0.013899	0.0102186	0.173778
rs17764730	1	0	1	0	1	T	C	0.2364	-0.0114	0.0021	4.856e-08	T	C	0.23	-0.035	0.0075	4.3e-06	T	C	0.240655	-0.010039	0.0106488	0.345815
rs17772814	0	1	0	0	0	A	G	0.0798	-0.001	0.0038	0.7914	A	G	0.085	-0.078	0.013	5e-10	A	G	0.060844	-0.03671	0.0266084	0.167697
rs17791513	0	1	0	1	1	A	G	0.9363	0.0071	0.0035	0.04048	A	G	0.93	0.1	0.013	2.9e-14	A	G	0.927194	0.004277	0.017198	0.803599
rs1783541	0	1	0	0	0	T	C	0.2133	0.0185	0.0024	1.317e-14	T	C	0.2	0.061	0.008	1.4e-14	T	C	0.179794	-0.001688	0.0128333	0.895354
rs17836088	0	1	0	0	0	C	G	0.2247	0.0161	0.0022	1.08e-13	C	G	0.22	0.058	0.0077	9.7e-14	C	G	0.19731	0.023733	0.0122695	0.0530754
rs1789882	1	0	1	0	1	A	G	0.1691	0.016	0.0023	9.974e-12	A	G	0.18	0.021	0.0085	0.012	A	G	0.210737	0.022037	0.0118741	0.0634696
rs1800437	1	0	1	0	1	C	G	0.1876	-0.0209	0.0022	6.225e-22	C	G	0.21	0.029	0.008	0.00029	C	G	0.195387	-0.038759	0.0125595	0.0020286
rs1800961	0	1	0	1	1	T	C	0.0352	0.013	0.005	0.009139	T	C	0.035	0.16	0.017	3.2e-20	T	C	0.029596	-0.028051	0.028278	0.321211
rs1801645	0	1	0	1	1	T	C	0.7371	-0.0039	0.0022	0.08009	T	C	0.72	-0.048	0.0074	1.5e-10	T	C	0.71438	0.000581	0.0144171	0.967854
rs1815892	1	0	1	0	1	T	G	0.5812	0.0105	0.0018	3.902e-09	T	G	0.59	0.018	0.0064	0.0063	T	G	0.526131	0.008395	0.0096179	0.382744
rs1863652	1	0	1	0	1	A	G	0.3529	-0.0103	0.0019	3.047e-08	A	G	0.35	-0.032	0.0066	1.3e-06	A	G	0.330965	-0.026507	0.0096777	0.0061628
rs1891216	1	0	1	0	1	T	G	0.6305	-0.0104	0.0018	2.033e-08	T	G	0.62	-0.0043	0.0066	0.52	T	G	0.647557	-0.006178	0.0100568	0.539009
rs1896686	1	0	1	0	1	A	G	0.4937	-0.0099	0.0018	3.116e-08	A	G	0.5	-0.0076	0.0064	0.24	A	G	0.492474	-0.001124	0.0094191	0.905012
rs1942831	1	0	1	0	1	C	G	0.2966	0.0108	0.0019	2.927e-08	C	G	0.3	0.029	0.0069	4.1e-05	C	G	0.327261	0.007731	0.0099514	0.437232
rs1969354	1	0	1	0	1	T	C	0.2219	-0.0172	0.0022	2.516e-15	T	C	0.22	-0.045	0.0077	4.3e-09	T	C	0.244182	-0.013623	0.0114059	0.232329
rs1992145	1	0	0	0	0	A	G	0.5511	0.0111	0.0018	5.767e-10	A	G	0.57	0.0097	0.0064	0.13	A	G	0.522928	-0.00961	0.009493	0.311382
rs2008514	1	0	1	0	1	A	G	0.3838	0.017	0.0017	8.562e-23	A	G	0.41	0.028	0.0064	1.1e-05	A	G	0.345158	0.013852	0.0101382	0.171841
rs2022464	1	0	1	0	1	A	C	0.3062	-0.0129	0.0019	1.671e-11	A	C	0.3	-0.01	0.0069	0.15	A	C	0.353956	-0.007746	0.0098145	0.429972
rs2061007	1	0	0	0	0	C	G	0.5882	-0.0105	0.0018	4.649e-09	C	G	0.61	0.0026	0.0065	0.69	NA	NA	NA	NA	NA	NA
rs2061708	1	0	1	0	1	C	G	0.5884	0.0152	0.002	2.127e-14	C	G	0.58	0.0006	0.0064	0.93	C	G	0.583338	0.014182	0.0097005	0.143743
rs2069443	1	0	0	0	0	T	G	0.7423	-0.0119	0.0021	1.401e-08	T	G	0.72	-0.015	0.0071	0.031	T	G	0.727688	-0.01507	0.0106586	0.157395
rs2102278	0	1	0	1	1	A	G	0.664	-0.0055	0.0021	0.007924	A	G	0.68	-0.038	0.0069	4.5e-08	A	G	0.654408	-0.001553	0.0099796	0.876335
rs2112347	1	0	1	0	1	T	G	0.63	0.015	0.0017	8.407e-18	T	G	0.64	0.051	0.0066	2.1e-14	T	G	0.598601	0.005855	0.0096581	0.544364
rs2161097	1	0	0	0	0	T	C	0.4408	0.0126	0.0018	2.107e-12	T	C	0.43	0.021	0.0064	0.0011	T	C	0.439825	0.006929	0.0093941	0.460765
rs2161228	1	0	1	0	1	T	C	0.102	0.0192	0.0029	4.317e-11	T	C	0.1	0.035	0.011	0.00072	T	C	0.128165	0.022479	0.0140955	0.110766
rs2167750	1	0	1	0	1	T	C	0.4729	0.0199	0.0018	6.473e-29	T	C	0.47	0.034	0.0063	8.2e-08	T	C	0.501907	0.017545	0.0093094	0.0594766
rs2176598	1	0	1	0	1	T	C	0.2357	0.0128	0.0019	5.505e-11	T	C	0.25	0.044	0.0073	1.9e-09	T	C	0.265105	0.026064	0.0111278	0.0191686
rs2178663	1	0	1	0	1	T	C	0.32	-0.0263	0.0019	2.794e-43	T	C	0.32	-0.03	0.0068	1e-05	T	C	0.288653	-0.027499	0.0103533	0.007906
rs2189301	0	1	0	1	1	A	G	0.1286	-0.0015	0.0027	0.5671	A	G	0.13	-0.06	0.0097	6.5e-10	A	G	0.113707	0.000377	0.0154273	0.980504
rs2197973	0	1	0	1	1	T	C	0.5555	0.0056	0.0018	0.001681	T	C	0.54	0.035	0.0063	4.4e-08	T	C	0.563676	0.025048	0.0094028	0.0077245
rs220381	1	0	1	0	1	A	G	0.6733	-0.0106	0.0019	2.786e-08	A	G	0.67	0.019	0.0068	0.0066	A	G	0.678583	-0.006163	0.0106249	0.561879
rs2235148	1	0	1	0	1	T	C	0.3617	0.0119	0.0018	9.233e-11	T	C	0.37	0.018	0.0066	0.0054	T	C	0.387835	0.006053	0.0094408	0.521425
rs2236519	1	0	1	0	1	A	G	0.3693	0.0212	0.0018	1.894e-30	A	G	0.38	0.026	0.0065	7.5e-05	A	G	0.38113	0.018642	0.009506	0.0498705
rs2237895	0	1	0	1	1	A	C	0.512	-0.0008	0.0019	0.6686	A	C	0.57	-0.093	0.0066	3.6e-44	A	C	0.593413	-0.001854	0.0105184	0.860088
rs2254069	1	0	0	0	0	A	G	0.1283	0.0209	0.0027	4.772e-15	A	G	0.12	0.023	0.0098	0.02	A	G	0.155688	0.002842	0.0125063	0.820233
rs2258238	0	1	0	1	1	A	T	0.8873	0.0002	0.0031	0.959	A	T	0.9	-0.11	0.011	2e-25	A	T	0.877211	-0.01704	0.0138479	0.218505
rs2268078	0	1	0	0	0	A	G	0.6513	0.0017	0.0021	0.4125	A	G	0.66	0.043	0.0067	2.9e-10	A	G	0.68914	-0.005053	0.0105173	0.630911
rs2272163	0	1	0	0	0	A	C	0.3727	-0.0078	0.0019	2.454e-05	A	C	0.38	-0.037	0.0065	1.2e-08	A	C	0.38387	-0.000705	0.0097092	0.942115
rs2276390	1	0	1	0	1	T	G	0.3375	-0.021	0.0019	5.76e-28	T	G	0.36	-0.0013	0.0066	0.84	T	G	0.353413	-0.022778	0.0098123	0.0202674
rs2277536	0	1	0	0	0	T	C	0.7084	-0.0096	0.0022	9.683e-06	T	C	0.7	-0.044	0.0069	3.1e-10	T	C	0.721717	-0.00563	0.0105836	0.594757
rs2292662	0	1	0	1	1	T	C	0.1573	-0.0086	0.0024	0.0004048	T	C	0.16	-0.065	0.0089	3.3e-13	T	C	0.178356	-0.019846	0.0120979	0.100911
rs2294239	1	0	1	0	1	A	G	0.5683	0.02	0.0017	3.173e-31	A	G	0.58	-0.013	0.0064	0.042	A	G	0.580818	0.018562	0.0093116	0.0462141
rs2298632	1	0	1	0	1	T	C	0.486	-0.0144	0.0017	3.492e-17	T	C	0.5	-0.0052	0.0064	0.42	T	C	0.464644	0.008159	0.0094278	0.386809
rs2307111	0	1	0	0	0	T	C	0.5866	0.0135	0.0017	1.395e-15	T	C	0.61	0.053	0.0065	3.3e-16	T	C	0.557155	0.007531	0.0095245	0.42912
rs231360	0	1	0	1	1	T	C	0.3564	0	0.0019	0.9809	T	C	0.4	0.06	0.0066	2.9e-19	T	C	0.44502	0.001256	0.0101578	0.901593
rs2333496	1	0	0	0	0	T	C	0.6859	0.0104	0.0018	1.077e-08	T	C	0.7	0.0006	0.007	0.93	T	C	0.66221	-0.001735	0.0101404	0.864147
rs2371767	1	0	1	0	1	C	G	0.2698	-0.0291	0.0019	1e-54	C	G	0.28	-0.054	0.0071	3e-14	C	G	0.317847	0.014826	0.0100578	0.140462
rs2383205	0	1	0	1	1	A	G	0.3423	-0.0005	0.0019	0.7835	A	G	0.4	-0.054	0.0065	1.3e-16	A	G	0.368217	-0.122432	0.0186264	4.93e-11
rs2391168	1	0	0	0	0	A	C	0.1947	0.026	0.0021	1.382e-34	A	C	0.19	0.0095	0.0082	0.24	A	C	0.236362	0.010699	0.0107368	0.319016
rs2398893	1	0	1	0	1	A	G	0.7143	0.0157	0.0019	9.007e-17	A	G	0.72	0.0002	0.0071	0.98	A	G	0.739667	0.010346	0.010576	0.32795
rs243024	0	1	0	0	0	A	G	0.3992	-0.0031	0.0018	0.09306	A	G	0.46	0.058	0.0063	4.4e-20	A	G	0.469631	0.017624	0.0094278	0.0615722
rs2440374	0	1	0	0	0	C	G	0.7346	-0.0114	0.002	1.768e-08	C	G	0.75	-0.041	0.0074	4.3e-08	C	G	0.70309	0.01686	0.0104511	0.106694
rs244722	1	0	1	0	1	A	C	0.4969	-0.013	0.002	5.08e-11	A	C	0.5	0.0082	0.0064	0.2	A	C	0.507648	-0.004973	0.00982	0.612563
rs2481665	1	0	1	0	1	T	C	0.5821	0.0112	0.0017	3.783e-11	T	C	0.56	0.022	0.0064	0.00071	T	C	0.622989	0.024662	0.0098927	0.012669
rs2494196	0	1	0	0	0	A	C	0.2778	-0.0247	0.002	1.143e-35	A	C	0.29	-0.055	0.007	6.6e-15	A	C	0.274243	-0.00525	0.0103207	0.610973
rs2509963	1	0	1	0	1	T	C	0.2608	-0.0143	0.002	2.809e-12	T	C	0.27	0.025	0.0071	0.00038	T	C	0.295889	0.004046	0.0102447	0.69289
rs2524137	1	0	0	0	0	T	C	0.6399	0.0228	0.002	8.655e-29	T	C	0.71	0.026	0.0071	0.00026	NA	NA	NA	NA	NA	NA
rs2526886	1	0	1	0	1	T	G	0.69	0.0125	0.0021	3.646e-09	T	G	0.69	0.018	0.0069	0.0092	T	G	0.666077	0.003492	0.0100101	0.727202
rs263	0	1	0	0	0	T	C	0.1749	-0.0094	0.0022	2.517e-05	T	C	0.17	-0.048	0.0085	1.4e-08	T	C	0.183595	-0.044616	0.0122967	0.0002853
rs2648731	0	1	0	0	0	A	G	0.2306	0.0007	0.0021	0.7604	A	G	0.22	0.046	0.0076	2.1e-09	A	G	0.236449	0.009832	0.0107965	0.362472
rs2696309	1	0	1	0	1	T	C	0.2768	-0.0108	0.002	4.112e-08	T	C	0.29	-0.015	0.007	0.032	T	C	0.310737	-0.001384	0.0100187	0.890129
rs2714341	1	0	0	0	0	T	G	0.548	-0.0105	0.0017	6.434e-10	T	G	0.54	0.021	0.0064	0.0014	T	G	0.533967	-0.005784	0.009292	0.533633
rs2715135	1	0	0	0	0	T	G	0.3706	0.0109	0.0018	4.092e-09	T	G	0.35	-0.0028	0.0066	0.67	T	G	0.383192	0.00574	0.00943	0.542725
rs2727331	1	0	1	0	1	T	G	0.323	0.0133	0.0019	1.351e-12	T	G	0.33	0.01	0.0064	0.12	T	G	0.367489	-0.001252	0.0097374	0.897693
rs2767036	0	1	0	1	1	A	C	0.7096	-0.0014	0.002	0.4933	A	C	0.71	-0.039	0.0069	2.5e-08	A	C	0.663089	-0.005958	0.0098134	0.543767
rs2791558	1	0	1	0	1	T	C	0.2624	0.0128	0.002	4.056e-10	T	C	0.25	0.013	0.0073	0.075	T	C	0.239299	-0.000484	0.0108367	0.964376
rs2796441	0	1	0	1	1	A	G	0.4152	0.0021	0.0017	0.2309	A	G	0.41	-0.066	0.0065	8.5e-24	A	G	0.407766	-0.014353	0.0095734	0.133805
rs2799465	1	0	1	0	1	T	C	0.8481	-0.0147	0.0025	3.071e-09	T	C	0.86	-0.029	0.0092	0.0013	T	C	0.825384	0.00177	0.0121142	0.883835
rs2802536	1	0	1	0	1	T	C	0.1809	0.0151	0.0023	7.792e-11	T	C	0.19	0.022	0.0082	0.0062	T	C	0.195806	0.020518	0.0125943	0.103281
rs2808104	1	0	1	0	1	T	C	0.2244	-0.0124	0.0021	2.294e-09	T	C	0.21	-0.022	0.0077	0.0037	T	C	0.220162	-0.02273	0.010991	0.0386341
rs2812541	0	1	0	1	1	A	C	0.5493	0.0015	0.0018	0.3874	A	C	0.54	-0.044	0.0064	6.1e-12	A	C	0.534115	-0.002455	0.0094039	0.794045
rs2815749	1	0	1	0	1	A	G	0.1845	-0.0166	0.0021	6.367e-15	A	G	0.19	-0.041	0.0082	6e-07	A	G	0.193797	-0.031083	0.0132787	0.0192413
rs2823096	1	0	1	0	1	A	G	0.8115	0.0128	0.0023	3.174e-08	A	G	0.82	0.011	0.0084	0.17	A	G	0.822766	-0.029766	0.0120512	0.0135125
rs2836179	1	0	1	0	1	A	G	0.4137	-0.0132	0.0018	2.439e-13	A	G	0.4	-0.01	0.0065	0.11	A	G	0.456152	-0.010479	0.0094952	0.26976
rs2838006	1	0	1	0	1	T	C	0.3563	-0.0109	0.0019	4.965e-09	T	C	0.36	-0.0075	0.0066	0.26	T	C	0.356965	-0.011732	0.0101002	0.245414
rs28417075	1	0	0	0	0	A	T	0.918	-0.0253	0.0038	2.183e-11	A	T	0.92	-0.031	0.018	0.091	NA	NA	NA	NA	NA	NA
rs28451064	1	0	1	0	1	A	G	0.1268	0.0177	0.003	4.228e-09	A	G	0.13	-0.021	0.0097	0.031	A	G	0.121186	0.127571	0.015952	1.33e-15
rs28505901	0	1	0	1	1	A	G	0.2419	-0.0107	0.0023	3.024e-06	A	G	0.25	-0.076	0.0081	2.6e-21	A	G	0.260001	-0.02519	0.0149048	0.091017
rs2857605	0	1	0	1	1	T	C	0.7758	0.0091	0.0021	1.379e-05	T	C	0.78	0.061	0.0077	4.8e-15	T	C	0.771667	0.020574	0.0120403	0.0874953
rs28647893	1	0	1	0	1	T	C	0.482	-0.0116	0.002	2.91e-09	T	C	0.48	-0.014	0.0067	0.042	T	C	0.439634	-0.016242	0.0116829	0.164458
rs2890156	0	1	0	1	1	A	T	0.1179	-0.0054	0.0027	0.04743	A	T	0.14	0.065	0.0092	1.5e-12	A	T	0.173078	0.020369	0.0125595	0.104847
rs291369	0	1	0	1	1	T	C	0.6662	0.0062	0.0021	0.002741	T	C	0.67	0.039	0.0067	6.7e-09	T	C	0.665995	-0.004721	0.0097276	0.62745
rs2925979	1	0	1	0	1	T	C	0.2958	0.0215	0.0018	1.623e-31	T	C	0.3	0.053	0.0069	2.1e-14	T	C	0.318921	0.016408	0.0103283	0.112142
rs2964006	1	0	1	0	1	T	G	0.4566	0.013	0.002	3.573e-11	T	G	0.47	0.0017	0.0063	0.79	T	G	0.430129	0.018799	0.0096766	0.0520482
rs2972144	0	1	0	1	1	A	G	0.3588	-0.0009	0.0018	0.6011	A	G	0.36	-0.094	0.0066	7.9e-46	A	G	0.35518	-0.036746	0.010274	0.0003481
rs2981423	1	0	1	0	1	T	C	0.9375	0.0194	0.0035	3.643e-08	T	C	0.93	0.038	0.013	0.004	T	C	0.941718	-0.039935	0.0209728	0.0568925
rs2993481	1	0	1	0	1	A	T	0.6678	-0.0145	0.0023	1.323e-10	A	T	0.82	0.001	0.0084	0.9	A	T	0.827654	0.012222	0.0132005	0.35451
rs3020067	0	1	0	1	1	A	G	0.6799	0.0036	0.0021	0.09114	A	G	0.68	0.04	0.0068	3.9e-09	A	G	0.664392	-0.006696	0.0098688	0.497455
rs3092781	1	0	1	0	1	T	C	0.451	-0.0145	0.0017	1.915e-17	T	C	0.46	-0.016	0.0063	0.01	T	C	0.457372	0.01016	0.0091693	0.267841
rs3111316	0	1	0	0	0	A	G	0.587	-0.0022	0.002	0.2711	A	G	0.59	0.046	0.0065	1.6e-12	A	G	0.595146	0.02885	0.0099938	0.0038918
rs317646	1	0	1	0	1	A	G	0.7313	-0.011	0.002	2.557e-08	A	G	0.72	-0.023	0.0071	0.0012	A	G	0.705518	-0.012918	0.0102251	0.206461
rs329122	0	1	0	1	1	A	G	0.4068	-0.0013	0.0017	0.4414	A	G	0.43	0.037	0.0064	9.2e-09	A	G	0.423974	0.020634	0.0093376	0.0271215
rs332105	1	0	1	0	1	A	G	0.5544	-0.0139	0.0018	1.119e-14	A	G	0.56	0	0.0064	1	A	G	0.535921	0.005254	0.0096342	0.585514
rs340874	0	1	0	1	1	T	C	0.4548	-0.005	0.0017	0.002736	T	C	0.44	-0.068	0.0064	5.6e-26	T	C	0.479745	0.006898	0.0093235	0.459392
rs34584161	0	1	0	1	1	A	G	0.7674	0.0003	0.0023	0.9051	A	G	0.76	0.048	0.0075	2.9e-10	A	G	0.755325	-0.000673	0.011017	0.95129
rs34715063	0	1	0	1	1	T	C	0.8749	-0.0029	0.003	0.3349	T	C	0.88	-0.076	0.01	3.3e-14	T	C	0.87533	0.010257	0.0167591	0.540521
rs348330	0	1	0	1	1	A	G	0.6201	-0.0044	0.002	0.02796	A	G	0.64	-0.051	0.0067	3.9e-14	A	G	0.585564	-0.007373	0.0099981	0.460855
rs34848977	1	0	1	0	1	A	G	0.2952	0.0119	0.0021	2.852e-08	A	G	0.3	-0.016	0.0069	0.024	A	G	0.318434	0.01313	0.0098178	0.181102
rs34965774	0	1	0	0	0	A	G	0.1368	0.0058	0.0029	0.0419	A	G	0.14	0.054	0.0092	3.5e-09	A	G	0.159984	0.016998	0.012578	0.176565
rs35011184	0	1	0	1	1	A	G	0.2	0.0063	0.0022	0.004657	A	G	0.23	0.28	0.0075	1e-200	A	G	0.216988	0.025993	0.0114233	0.0228797
rs35154326	1	0	1	0	1	A	G	0.7224	0.0138	0.0022	4.848e-10	A	G	0.72	0.014	0.0071	0.052	A	G	0.687355	0.001621	0.0104717	0.876981
rs35169799	1	0	1	0	1	T	C	0.0615	0.0373	0.0041	6.257e-20	T	C	0.065	0.062	0.013	1.9e-06	T	C	0.050722	0.031387	0.0234658	0.181038
rs35352848	0	1	0	1	1	T	C	0.7926	0.0054	0.0024	0.0247	T	C	0.79	0.071	0.0079	9.5e-20	T	C	0.785417	-0.008766	0.0111235	0.43066
rs35643724	1	0	1	0	1	A	G	0.144	-0.0252	0.0028	2.883e-19	A	G	0.14	0.0082	0.0094	0.38	A	G	0.14198	0.01148	0.0135883	0.398196
rs35708461	1	0	1	0	1	T	C	0.2153	0.0135	0.0024	1.733e-08	T	C	0.22	0.015	0.0076	0.058	T	C	0.209839	-0.000852	0.0113907	0.940376
rs35777422	0	1	0	1	1	A	G	0.342	0.0028	0.0021	0.1776	A	G	0.35	-0.039	0.0066	5.2e-09	A	G	0.330101	-0.003189	0.0100394	0.750751
rs35895680	0	1	0	1	1	A	C	0.3186	-0.0069	0.0021	0.001167	A	C	0.32	-0.055	0.0069	3.8e-15	A	C	0.284129	-0.056655	0.0111506	3.76e-07
rs35999103	0	1	0	1	1	T	C	0.1505	0.0054	0.0027	0.0469	T	C	0.15	0.052	0.0091	8.3e-09	T	C	0.162324	0.001581	0.0126671	0.900673
rs3747579	1	0	1	0	1	T	C	0.7114	-0.015	0.0018	4.067e-16	T	C	0.72	-0.024	0.0071	0.00078	T	C	0.676763	-0.019241	0.010286	0.0613996
rs3751837	0	1	0	1	1	T	C	0.22	0.0002	0.0024	0.9383	T	C	0.22	0.044	0.0077	1.7e-08	T	C	0.22775	0.010574	0.0111626	0.343501
rs3754963	1	0	1	0	1	A	T	0.7619	0.0113	0.002	2.128e-08	A	T	0.74	0.02	0.0072	0.0066	A	T	0.741733	0.018746	0.0107737	0.081863
rs3764002	1	0	1	0	1	T	C	0.2635	-0.0211	0.002	3.913e-27	T	C	0.26	-0.049	0.0072	1.4e-11	T	C	0.276938	-0.008007	0.0104782	0.444775
rs3768321	0	1	0	1	1	T	G	0.1897	0.0163	0.0025	5.534e-11	T	G	0.2	0.085	0.008	1.3e-26	T	G	0.162566	0.015352	0.0131168	0.241837
rs377436	1	0	1	0	1	A	G	0.2932	-0.0109	0.0019	1.782e-08	A	G	0.31	-0.0055	0.0069	0.43	A	G	0.279913	-0.005886	0.0104131	0.571903
rs3786897	1	0	1	0	1	A	G	0.5805	-0.0237	0.0017	1.451e-43	A	G	0.58	0.031	0.0064	1.1e-06	A	G	0.597782	0.018848	0.0095973	0.0495426
rs3789615	1	0	1	0	1	T	C	0.4283	-0.0133	0.0017	5.813e-15	T	C	0.44	-0.021	0.0064	0.0011	T	C	0.499741	-0.00215	0.0097602	0.825651
rs3798519	0	1	0	0	0	A	C	0.7237	-0.0187	0.0024	6.1e-15	A	C	0.82	-0.058	0.0082	1.1e-12	A	C	0.803633	-0.028572	0.0114624	0.0126786
rs3802177	0	1	0	1	1	A	G	0.291	-0.001	0.0018	0.5848	A	G	0.31	-0.11	0.0069	6.3e-55	A	G	0.300348	-0.010907	0.010249	0.287239
rs3804381	1	0	0	0	0	A	G	0.2746	0.0124	0.002	4.995e-10	A	G	0.26	0.026	0.0073	0.00036	A	G	0.315479	0.012225	0.0101241	0.227235
rs380654	1	0	1	0	1	C	G	0.5971	-0.0122	0.0018	1.222e-11	C	G	0.6	-0.011	0.0064	0.1	C	G	0.588541	-0.007138	0.0092931	0.44243
rs3825061	1	0	1	0	1	T	C	0.387	0.0142	0.0018	5.454e-15	T	C	0.39	0.027	0.0065	3.2e-05	T	C	0.365837	0.015728	0.0097678	0.107357
rs3891424	1	0	1	0	1	A	G	0.0527	-0.0278	0.0044	3.997e-10	A	G	0.063	-0.0076	0.014	0.58	A	G	0.045764	-0.041799	0.0258545	0.105943
rs39312	1	0	1	0	1	A	C	0.6205	-0.0154	0.0018	3.496e-18	A	C	0.63	0.012	0.0066	0.062	A	C	0.601949	-0.018079	0.0094365	0.055383
rs4075353	1	0	1	0	1	A	G	0.3445	-0.0119	0.0021	9.319e-09	A	G	0.35	-0.02	0.0067	0.0033	A	G	0.37828	0.002546	0.0097656	0.794316
rs4145698	1	0	1	0	1	A	T	0.658	0.0108	0.0019	7.71e-09	A	T	0.64	0.015	0.0066	0.02	A	T	0.624999	0.003913	0.0097743	0.68891
rs414865	1	0	1	0	1	A	T	0.6795	0.0109	0.0019	1.187e-08	A	T	0.71	0.022	0.007	0.0021	A	T	0.631527	-0.015886	0.0097895	0.104642
rs4238013	0	1	0	1	1	T	C	0.7922	0.005	0.0024	0.0392	T	C	0.79	-0.058	0.008	3.3e-13	T	C	0.779202	-0.017295	0.0130169	0.18396
rs4239275	1	0	1	0	1	T	C	0.4129	0.0118	0.0018	3.261e-11	T	C	0.41	0.011	0.0069	0.12	T	C	0.466955	0.013488	0.0118241	0.253987
rs4243130	1	0	1	0	1	T	G	0.8081	-0.0121	0.0021	1.675e-08	T	G	0.81	-0.016	0.0081	0.047	T	G	0.811732	-0.013127	0.0121359	0.279401
rs4283409	1	0	0	0	0	A	G	0.4059	-0.0102	0.0018	2.343e-08	A	G	0.38	-0.032	0.0065	1.4e-06	A	G	0.409902	-0.026396	0.009808	0.007118
rs429358	1	1	1	0	1	T	C	0.8459	0.0346	0.0027	4.214e-37	T	C	0.85	0.08	0.0092	1.8e-18	T	C	0.86753	-0.090851	0.0151807	2.17e-09
rs4372913	1	0	1	0	1	A	G	0.7875	-0.014	0.0022	8.599e-11	A	G	0.78	-0.02	0.0076	0.0096	A	G	0.784696	0.004829	0.0113386	0.670187
rs4382592	1	0	0	0	0	T	G	0.3055	0.012	0.0019	2.712e-10	T	G	0.3	0.027	0.0069	9e-05	T	G	0.343941	0.010715	0.0098297	0.275687
rs4395620	1	0	0	0	0	T	C	0.5756	0.0106	0.0018	3.568e-09	T	C	0.57	0.011	0.0064	0.097	T	C	0.555737	0.016319	0.0094658	0.0847095
rs4454042	1	0	1	0	1	T	C	0.2734	0.0127	0.002	1.368e-10	T	C	0.29	0.017	0.007	0.015	T	C	0.285375	-0.010939	0.0104565	0.295495
rs4457053	0	1	0	1	1	A	G	0.6954	-0.006	0.0019	0.001117	A	G	0.7	-0.059	0.0069	1.4e-17	A	G	0.716925	-0.019334	0.0111821	0.083808
rs4586926	1	0	0	0	0	A	C	0.6363	0.0106	0.0018	1e-08	A	C	0.64	0.0029	0.0066	0.66	NA	NA	NA	NA	NA	NA
rs459193	1	0	1	0	1	A	G	0.2496	0.0239	0.0019	1.074e-35	A	G	0.26	-0.073	0.0073	4.4e-23	A	G	0.296637	-0.026366	0.0101567	0.0094337
rs4635727	1	0	1	0	1	A	G	0.7226	0.0118	0.002	2.351e-09	A	G	0.72	0.026	0.0071	0.00029	A	G	0.685807	0.00652	0.0099188	0.510964
rs465002	0	1	0	0	0	T	C	0.7374	-0.023	0.0022	2.511e-25	T	C	0.74	0.073	0.0073	3.8e-23	T	C	0.697931	0.026165	0.010236	0.010583
rs4660808	1	0	0	0	0	T	C	0.223	0.0145	0.0021	7.577e-12	T	C	0.24	0.077	0.0074	7.2e-25	T	C	0.196913	0.017716	0.0119404	0.137887
rs4673616	1	0	1	0	1	T	G	0.6367	-0.0121	0.002	2.703e-09	T	G	0.71	-0.017	0.007	0.014	T	G	0.685838	-0.006872	0.0101697	0.499212
rs4679370	0	1	0	0	0	T	C	0.4707	-0.0019	0.0018	0.2816	T	C	0.46	-0.039	0.0064	1.4e-09	T	C	0.504072	-0.004306	0.009506	0.650566
rs4686471	0	1	0	1	1	T	C	0.3827	-0.0043	0.002	0.03243	T	C	0.39	-0.06	0.0065	3.1e-20	T	C	0.391726	6.2e-05	0.0100861	0.995095
rs4688760	0	1	0	0	0	T	C	0.6838	0.0137	0.0021	5.53e-11	T	C	0.68	0.043	0.0069	4.5e-10	T	C	0.618304	0.021061	0.0103446	0.0417567
rs4709746	0	1	0	1	1	T	C	0.1313	-0.0069	0.0029	0.01813	T	C	0.13	-0.056	0.0096	5e-09	T	C	0.120187	-0.016143	0.0145072	0.265814
rs4714704	1	0	1	0	1	A	G	0.2737	-0.0167	0.002	1.132e-16	A	G	0.27	0.047	0.0071	6.4e-11	A	G	0.293101	-0.009813	0.0103653	0.343782
rs4718966	1	0	1	0	1	T	C	0.4119	0.0102	0.0018	1.692e-08	T	C	0.42	0.013	0.0064	0.052	T	C	0.43499	0.00429	0.009392	0.647834
rs4738141	1	0	1	0	1	A	G	0.7436	-0.02	0.0019	7.338e-25	A	G	0.75	-0.027	0.0073	0.00024	A	G	0.693309	-0.011404	0.0101991	0.263506
rs474513	0	1	0	0	0	A	G	0.51	0.0116	0.0018	7.069e-11	A	G	0.52	0.039	0.0063	1e-09	A	G	0.534065	0.033598	0.0091921	0.0002571
rs4773395	1	0	1	0	1	A	G	0.4577	0.0106	0.0018	3.423e-09	A	G	0.47	0.019	0.0064	0.0033	A	G	0.466134	0.003423	0.0095017	0.718658
rs4779526	1	0	1	0	1	A	T	0.7568	0.0132	0.0021	2.086e-10	A	T	0.75	0.015	0.0073	0.04	A	T	0.738966	0.007009	0.010626	0.509504
rs4788204	1	0	1	0	1	A	G	0.4594	0.0169	0.0018	2.638e-21	A	G	0.45	0.038	0.0063	1.5e-09	A	G	0.446022	-0.008364	0.0092877	0.367829
rs4804833	0	1	0	1	1	A	G	0.3924	0.0029	0.0017	0.09766	A	G	0.39	0.047	0.0066	1.1e-12	A	G	0.417751	-0.004669	0.0100687	0.642853
rs4837261	1	0	1	0	1	T	C	0.1786	0.0129	0.0023	1.452e-08	T	C	0.19	0.018	0.0082	0.028	T	C	0.213657	-0.001115	0.0114037	0.922111
rs4851283	1	0	1	0	1	C	G	0.3074	0.0164	0.0021	1.541e-14	C	G	0.32	0.025	0.0068	0.00033	C	G	0.312741	0.018467	0.0110246	0.0939212
rs4865436	0	1	0	0	0	C	G	0.7173	0.0005	0.0023	0.8131	C	G	0.7	-0.046	0.0075	1e-09	C	G	0.691098	-0.007808	0.0150732	0.604454
rs4868256	1	0	1	0	1	T	C	0.5008	0.0108	0.0019	8.656e-09	T	C	0.5	0.0063	0.0066	0.34	T	C	0.484906	-0.00484	0.0096092	0.614484
rs4894803	1	0	0	0	0	A	G	0.6004	0.0149	0.0018	3.743e-16	A	G	0.6	-0.018	0.0065	0.0049	A	G	0.622883	-0.017193	0.0098797	0.0818177
rs4902632	1	0	1	0	1	A	T	0.1778	0.0155	0.0024	1.782e-10	A	T	0.19	0.0082	0.0085	0.33	A	T	0.294053	0.010873	0.0115384	0.346025
rs4925109	0	1	0	1	1	A	G	0.3001	0.0079	0.0019	2.588e-05	A	G	0.32	0.048	0.0068	3.9e-12	A	G	0.420735	0.029576	0.0099786	0.0030371
rs4929965	0	1	0	1	1	A	G	0.3802	0.0056	0.002	0.005217	A	G	0.38	0.07	0.0067	4.8e-25	A	G	0.364248	0.012936	0.0113505	0.254418
rs4932265	0	1	0	1	1	T	C	0.269	0.0002	0.002	0.9114	T	C	0.27	0.065	0.0071	7.2e-20	T	C	0.283194	0.003143	0.0106434	0.767763
rs4946812	0	1	0	0	0	A	G	0.3168	-0.0045	0.0021	0.03187	A	G	0.33	-0.039	0.0068	1e-08	A	G	0.285145	-0.009048	0.0113071	0.423591
rs4977213	0	1	0	1	1	T	C	0.625	-0.0017	0.002	0.3972	T	C	0.63	-0.051	0.0067	4.4e-14	T	C	0.634484	-0.008324	0.0099318	0.401967
rs505922	0	1	0	1	1	T	C	0.6687	-0.0059	0.0018	0.001048	T	C	0.67	-0.046	0.0067	5.4e-12	T	C	0.628013	-0.04341	0.0094767	4.63e-06
rs5215	0	1	0	1	1	T	C	0.6329	-0.0029	0.0018	0.09562	T	C	0.63	-0.07	0.0065	2e-26	T	C	0.62262	-0.009284	0.0094886	0.32786
rs523288	0	1	0	0	0	A	T	0.7499	-0.0254	0.002	2.595e-37	A	T	0.76	-0.056	0.0074	7.5e-14	A	T	0.741635	-0.056886	0.0105141	6.29e-08
rs525731	1	0	1	0	1	A	G	0.5886	0.0129	0.0018	7.836e-13	A	G	0.59	0.0094	0.0064	0.14	A	G	0.552307	-0.012199	0.0093626	0.192593
rs536665	1	0	0	0	0	A	G	0.7979	-0.0171	0.0024	2.183e-12	A	G	0.79	-0.026	0.008	0.00094	A	G	0.815845	-0.007752	0.0125498	0.536773
rs539515	0	1	0	0	0	A	C	0.7143	-0.0207	0.0023	2.18e-19	A	C	0.8	-0.051	0.008	1.2e-10	A	C	0.811258	-0.007949	0.0117361	0.49821
rs55653563	0	1	0	0	0	A	C	0.7372	0.0056	0.0022	0.01191	A	C	0.73	0.043	0.0072	3.2e-09	A	C	0.748572	0.007546	0.0108508	0.486785
rs55677077	1	0	1	0	1	T	C	0.4532	-0.0102	0.0018	2.773e-08	T	C	0.5	-0.026	0.0063	4.4e-05	T	C	0.521305	-0.004084	0.0092898	0.660213
rs55747707	1	0	1	0	1	A	G	0.1765	-0.0154	0.0023	3.396e-11	A	G	0.2	0.0071	0.0081	0.38	A	G	0.177173	-0.008513	0.01283	0.506997
rs55920843	1	0	1	0	1	T	G	0.9886	0.0623	0.0092	1.549e-11	T	G	0.99	0.082	0.03	0.0067	T	G	0.988669	0.104992	0.0675491	0.120111
rs56348580	0	1	0	0	0	C	G	0.2992	-0.0057	0.0021	0.007624	C	G	0.31	-0.062	0.0069	3.8e-19	C	G	0.265375	-0.035459	0.0112897	0.0016847
rs575662827	1	0	0	0	0	T	C	0.9017	-0.0293	0.0036	2.96e-16	T	C	0.91	-0.047	0.015	0.0022	NA	NA	NA	NA	NA	NA
rs5758223	0	1	0	0	0	A	G	0.7302	0.0068	0.002	0.0005461	A	G	0.72	0.038	0.007	4.6e-08	A	G	0.706537	0.001531	0.0107292	0.886531
rs579682	1	0	1	0	1	T	C	0.7141	-0.0133	0.002	2.022e-11	T	C	0.73	-0.028	0.0071	0.00012	T	C	0.691103	0.003825	0.0101991	0.707635
rs58432198	0	1	0	0	0	T	C	0.1144	-0.0097	0.0031	0.001779	T	C	0.12	-0.065	0.01	1.8e-10	T	C	0.104607	-0.028991	0.0155892	0.0629297
rs58682124	0	1	0	1	1	A	G	0.7418	0.0064	0.0022	0.00392	A	G	0.75	0.044	0.0075	4.8e-09	A	G	0.749513	0.004411	0.0114276	0.699501
rs587271	1	0	1	0	1	T	C	0.6904	0.0106	0.0019	3.184e-08	T	C	0.68	0.0073	0.0071	0.31	T	C	0.691658	0.006869	0.0116167	0.554315
rs58730668	0	1	0	1	1	T	C	0.8635	0.0013	0.0029	0.6525	T	C	0.86	0.068	0.0092	1e-13	T	C	0.870324	-0.002972	0.0145029	0.837631
rs591939	1	0	0	0	0	A	G	0.7547	-0.0177	0.0023	9.11e-15	A	G	0.76	-0.051	0.0074	1e-11	A	G	0.761736	-0.031631	0.0110138	0.0040795
rs601945	0	1	0	0	0	A	G	0.8153	-0.0199	0.0025	3.416e-15	A	G	0.82	-0.08	0.0085	2.7e-21	A	G	0.871569	-0.008563	0.0165788	0.605503
rs6021889	1	0	1	0	1	A	G	0.7102	0.0203	0.0019	2.463e-27	A	G	0.72	0.038	0.0071	1.2e-07	A	G	0.737387	0.002716	0.0105412	0.796674
rs60276348	0	1	0	0	0	T	C	0.1522	0.0035	0.0027	0.1923	T	C	0.14	0.052	0.0095	2.9e-08	T	C	0.149761	0.020504	0.0150993	0.174481
rs605066	1	0	1	0	1	T	C	0.5834	-0.0192	0.0018	2.381e-26	T	C	0.58	-0.032	0.0064	5.3e-07	T	C	0.569756	-0.006222	0.0095158	0.513202
rs60570301	1	0	0	0	0	A	G	0.1175	-0.0174	0.0031	1.482e-08	A	G	0.12	-0.0081	0.011	0.45	A	G	0.120764	-0.002255	0.0150558	0.880941
rs6130360	1	0	1	0	1	A	G	0.8485	0.0151	0.0025	1.133e-09	A	G	0.86	0.022	0.0092	0.016	A	G	0.831411	0.005723	0.0121587	0.637861
rs61676547	0	1	0	0	0	C	G	0.2015	0.0155	0.0024	1.64e-10	C	G	0.19	0.055	0.0081	1e-11	C	G	0.219455	0.027099	0.0119165	0.0229612
rs61876729	1	0	0	0	0	A	G	0.9091	0.0214	0.0034	5.546e-10	A	G	0.91	0.024	0.012	0.039	A	G	0.915006	0.011398	0.0206947	0.581792
rs61986159	1	0	1	0	1	T	C	0.2312	0.0136	0.0023	4.847e-09	T	C	0.24	0.01	0.0075	0.18	T	C	0.218382	0.003782	0.0113038	0.737944
rs62007683	0	1	0	1	1	T	G	0.3381	-0.0076	0.0021	0.0002538	T	G	0.35	-0.037	0.0067	3.8e-08	T	G	0.33485	-0.025243	0.009783	0.0098718
rs62063286	1	0	0	0	0	T	C	0.781	0.0242	0.0024	2.491e-23	T	C	0.77	0.023	0.0079	0.0031	NA	NA	NA	NA	NA	NA
rs62080313	0	1	0	0	0	T	C	0.8741	-0.0109	0.003	0.0002434	T	C	0.88	-0.056	0.0098	9.1e-09	T	C	0.885492	0.039919	0.015411	0.0095896
rs62095889	1	0	1	0	1	A	G	0.3426	-0.0166	0.0021	1.623e-15	A	G	0.35	-0.021	0.0067	0.0016	A	G	0.321441	-0.007813	0.0100101	0.435088
rs62107261	0	1	0	0	0	T	C	0.9536	0.0434	0.0047	1.522e-20	T	C	0.95	0.11	0.016	1.8e-11	T	C	0.961815	0.02137	0.0337148	0.526181
rs62206548	1	0	0	0	0	T	G	0.1732	-0.0171	0.0026	5.049e-11	T	G	0.18	-0.0085	0.0084	0.31	T	G	0.184196	-0.013048	0.0120273	0.27798
rs62271373	0	1	0	0	0	A	T	0.0578	0.032	0.0043	7.346e-14	A	T	0.055	0.088	0.014	1e-09	A	T	0.053677	0.067496	0.0229889	0.0033245
rs62424543	1	0	1	0	1	A	G	0.9296	-0.0215	0.0038	2.215e-08	A	G	0.93	0.013	0.012	0.29	A	G	0.931387	-0.010333	0.0178758	0.563234
rs62506196	1	0	1	0	1	A	C	0.8376	-0.0159	0.0027	2.696e-09	A	C	0.84	-0.012	0.0088	0.18	A	C	0.822921	0.013495	0.0119208	0.257612
rs6430168	1	0	0	0	0	T	G	0.209	0.0123	0.0022	1.382e-08	T	G	0.22	0.017	0.0077	0.029	T	G	0.25328	-0.016354	0.0112267	0.145197
rs6433219	1	0	1	0	1	A	G	0.2662	0.0136	0.002	2.253e-11	A	G	0.27	0.0063	0.0072	0.38	A	G	0.224163	0.004718	0.0124172	0.703978
rs645040	1	0	1	0	1	T	G	0.7704	0.0156	0.002	1.154e-14	T	G	0.78	0.035	0.0076	5.4e-06	T	G	0.760153	0.038585	0.0112484	0.000603
rs6458354	0	1	0	0	0	T	C	0.7055	0.0204	0.0021	2.154e-21	T	C	0.71	-0.051	0.007	3.7e-13	T	C	0.694422	0.010697	0.0105412	0.310213
rs6459733	0	1	0	1	1	C	G	0.3531	-0.0064	0.0019	0.0006018	C	G	0.33	-0.058	0.0068	3.9e-17	C	G	0.354739	-0.020095	0.0101067	0.0467809
rs647248	1	0	0	0	0	A	G	0.5405	0.0105	0.0018	6.491e-09	A	G	0.52	0.0092	0.0064	0.15	A	G	0.538981	-0.004993	0.0094452	0.597063
rs6474945	1	0	0	0	0	T	G	0.4535	-0.0101	0.0017	2.669e-09	T	G	0.45	-0.013	0.0064	0.049	T	G	0.464238	-0.007686	0.0092638	0.406718
rs6518681	0	1	0	1	1	A	G	0.0895	-0.003	0.0035	0.3912	A	G	0.086	-0.083	0.012	9.6e-13	A	G	0.08401	-0.043265	0.0199147	0.0298171
rs6567160	1	0	1	0	1	T	C	0.7532	-0.0263	0.002	2.53e-39	T	C	0.76	-0.055	0.0074	2.1e-13	T	C	0.745694	-0.057739	0.0105597	4.56e-08
rs6590683	1	0	1	0	1	T	C	0.4791	0.0113	0.0018	3.285e-10	T	C	0.5	0.011	0.0066	0.092	T	C	0.463016	0.007815	0.0099351	0.431513
rs6600191	0	1	0	1	1	T	C	0.8122	0.0051	0.0023	0.02574	T	C	0.82	0.061	0.0085	7e-13	T	C	0.795603	-0.002624	0.0113592	0.817313
rs6688233	1	0	1	0	1	T	C	0.2394	0.0186	0.0021	3.021e-19	T	C	0.24	0.021	0.0075	0.0056	T	C	0.220464	-0.027476	0.0117155	0.0190134
rs668871	1	0	1	0	1	T	C	0.469	-0.0134	0.002	7.192e-12	T	C	0.48	-0.038	0.0063	3e-09	T	C	0.462054	-0.034335	0.0092192	0.0001959
rs67184556	1	0	0	0	0	T	C	0.3218	-0.0117	0.0021	4.928e-08	T	C	0.33	-0.01	0.007	0.15	NA	NA	NA	NA	NA	NA
rs6719428	1	0	1	0	1	T	C	0.7053	-0.017	0.002	3.763e-18	T	C	0.71	-0.025	0.0069	0.00027	T	C	0.703642	-0.029111	0.0102773	0.0046177
rs67232546	0	1	0	1	1	T	C	0.2108	-0.0001	0.0024	0.9789	T	C	0.21	0.056	0.008	1.4e-12	T	C	0.200043	-0.013636	0.0119067	0.252111
rs6743060	1	0	1	0	1	A	C	0.8423	0.0266	0.0022	1.795e-32	A	C	0.83	0.053	0.0085	2.5e-10	A	C	0.801793	0.036957	0.0123781	0.0028296
rs6749646	1	0	0	0	0	A	T	0.7801	-0.021	0.0022	5.985e-22	A	T	0.79	-0.0045	0.0077	0.56	A	T	0.814234	-0.02171	0.0125237	0.0830045
rs6780171	0	1	0	1	1	A	T	0.3208	0.0101	0.0021	1.524e-06	A	T	0.31	0.11	0.0068	2.5e-58	A	T	0.328802	0.013215	0.0097656	0.175987
rs6785245	1	0	1	0	1	T	C	0.6072	-0.0112	0.0018	7.208e-10	T	C	0.6	-0.021	0.0064	0.0011	T	C	0.635118	-0.003346	0.0096396	0.72851
rs6795831	1	0	1	0	1	A	C	0.8143	0.0288	0.0023	2.091e-37	A	C	0.8	0.036	0.0081	7.8e-06	A	C	0.80374	0.036796	0.0117981	0.0018158
rs6821438	0	1	0	1	1	A	G	0.5275	0.0056	0.002	0.004507	A	G	0.53	0.042	0.0063	5.4e-11	A	G	0.523644	0.000148	0.0092377	0.987217
rs6861681	1	0	1	0	1	A	G	0.2918	0.018	0.0018	1.378e-22	A	G	0.31	0.018	0.0068	0.01	A	G	0.264315	-0.010172	0.0108487	0.348436
rs6870983	1	0	1	0	1	T	C	0.2089	-0.0155	0.002	2.076e-14	T	C	0.22	-0.034	0.0077	1.1e-05	T	C	0.24203	-0.018614	0.0110312	0.0915259
rs6874848	1	0	1	0	1	A	T	0.6995	-0.0138	0.002	1.75e-12	A	T	0.7	-0.023	0.0069	0.00084	A	T	0.698413	0.008338	0.0101795	0.412731
rs6885132	0	1	0	1	1	C	G	0.8939	0.0018	0.0032	0.5805	C	G	0.9	0.078	0.011	9.5e-13	C	G	0.864606	-0.000185	0.0138392	0.989334
rs6898870	1	0	1	0	1	A	G	0.2612	-0.0156	0.002	1.032e-14	A	G	0.26	0.049	0.0072	2e-11	A	G	0.279254	0.026002	0.0102121	0.0108904
rs6932767	1	0	0	0	0	T	G	0.7926	0.0155	0.0022	2.196e-12	T	G	0.8	0.0036	0.008	0.65	T	G	0.789676	-0.016457	0.0118589	0.165218
rs693301	1	0	1	0	1	T	C	0.4409	0.0105	0.0018	4.021e-09	T	C	0.45	0.0096	0.0063	0.13	T	C	0.434871	-0.012561	0.0092518	0.174566
rs6941962	1	0	1	0	1	A	T	0.156	0.0237	0.0026	5.276e-20	A	T	0.16	-0.0072	0.0092	0.43	A	T	0.16283	-0.029712	0.0149298	0.0465785
rs6976111	0	1	0	0	0	A	C	0.2937	0.0063	0.0019	0.0008501	A	C	0.31	0.042	0.0073	1.5e-08	A	C	0.307858	0.024176	0.0100894	0.0165665
rs7022807	0	1	0	1	1	A	G	0.5983	-0.0016	0.002	0.4196	A	G	0.6	-0.04	0.0064	3.6e-10	A	G	0.611063	-0.037356	0.009493	8.32e-05
rs702634	0	1	0	0	0	A	G	0.7041	-0.0038	0.0018	0.04005	A	G	0.69	0.051	0.0069	2.1e-13	A	G	0.690552	0.012097	0.0104196	0.245647
rs7070670	1	0	0	0	0	T	C	0.3228	-0.0132	0.0021	3.644e-10	T	C	0.32	-0.0069	0.0068	0.31	T	C	0.296283	0.012541	0.0103294	0.224708
rs7101	1	0	1	0	1	T	C	0.7533	-0.0111	0.002	1.965e-08	T	C	0.74	-0.016	0.0073	0.028	T	C	0.708143	-0.013843	0.0103023	0.17905
rs711869	1	0	1	0	1	A	G	0.5566	-0.0171	0.0018	2.375e-21	A	G	0.57	-0.0007	0.0064	0.91	A	G	0.539787	-0.006056	0.0094115	0.519921
rs71385734	1	0	1	0	1	T	G	0.8266	0.0192	0.0026	1.062e-13	T	G	0.84	0.0085	0.0094	0.36	T	G	0.842512	-0.000228	0.0164169	0.988919
rs7143963	1	0	1	0	1	T	C	0.1689	0.0136	0.0022	3.307e-10	T	C	0.17	0.041	0.0085	1.5e-06	T	C	0.190865	0.012086	0.0119534	0.311972
rs7178762	0	1	0	0	0	T	C	0.5594	-0.0096	0.0018	7.245e-08	T	C	0.54	-0.039	0.0063	7e-10	T	C	0.484401	-0.011641	0.009556	0.223152
rs7196842	0	1	0	0	0	T	C	0.4135	-0.0162	0.0018	2.766e-19	T	C	0.43	-0.038	0.0064	5.3e-09	T	C	0.413392	-0.025659	0.0096929	0.008116
rs7206608	1	0	1	0	1	C	G	0.6754	-0.0127	0.0019	2.481e-11	C	G	0.68	-0.026	0.0067	0.00013	C	G	0.696485	0.000749	0.0104315	0.94276
rs7213608	1	0	1	0	1	T	C	0.6826	-0.0171	0.0019	6.951e-19	T	C	0.67	-0.031	0.0069	7e-06	T	C	0.680715	-0.023461	0.0109138	0.0315824
rs7217226	1	0	0	0	0	T	G	0.6555	-0.0137	0.0018	9.937e-15	T	G	0.64	-0.01	0.0066	0.13	T	G	0.64343	-0.048869	0.0095364	2.98e-07
rs7222	1	0	0	0	0	T	C	0.499	0.0109	0.0018	1.169e-09	T	C	0.51	0.007	0.0064	0.28	T	C	0.498737	-0.009442	0.0097667	0.333668
rs7222481	0	1	0	1	1	C	G	0.3346	0.01	0.0019	1.178e-07	C	G	0.32	0.039	0.0068	1.7e-08	C	G	0.27291	0.010668	0.0110496	0.334313
rs7240767	0	1	0	0	0	T	C	0.6132	0.0018	0.0018	0.3258	T	C	0.62	-0.037	0.0065	2e-08	T	C	0.59274	-0.017889	0.0096125	0.0627415
rs7250389	1	0	1	0	1	T	G	0.3073	0.013	0.0019	1.333e-11	T	G	0.32	0.018	0.0068	0.0075	T	G	0.288786	-0.024248	0.0105282	0.0212706
rs72764958	0	1	0	0	0	T	C	0.6427	0.0032	0.002	0.1134	T	C	0.63	0.043	0.0066	9.6e-11	T	C	0.631108	-0.001858	0.0098232	0.84998
rs72802342	0	1	0	0	0	A	C	0.0751	-0.0012	0.0038	0.759	A	C	0.077	-0.13	0.012	1.3e-27	A	C	0.068181	-0.08337	0.0213454	9.39e-05
rs72940579	1	0	0	0	0	T	C	0.3309	-0.0124	0.0021	3.532e-09	T	C	0.32	-0.021	0.0069	0.0022	T	C	0.272254	-0.011245	0.0114798	0.327309
rs72959041	1	0	1	0	1	A	G	0.0409	0.126	0.0044	4.56e-183	A	G	0.056	0.044	0.014	0.002	A	G	0.044495	0.013346	0.0266551	0.616588
rs7299943	0	1	0	0	0	A	T	0.198	-0.015	0.0022	1.453e-11	A	T	0.21	-0.048	0.008	1.8e-09	A	T	0.209079	-0.012164	0.0113331	0.283131
rs7311622	1	0	1	0	1	T	C	0.4526	-0.0119	0.0018	2.959e-11	T	C	0.46	-0.018	0.0063	0.0041	T	C	0.422669	-0.015645	0.0097124	0.107218
rs7350648	1	0	0	0	0	T	G	0.8008	0.0138	0.0025	1.986e-08	T	G	0.79	-0.0073	0.0079	0.35	T	G	0.785779	-0.008416	0.0122804	0.493141
rs7395513	1	0	0	0	0	A	G	0.4389	-0.0173	0.002	2.458e-18	A	G	0.45	-0.016	0.0065	0.014	A	G	0.433378	-0.010966	0.0098471	0.26544
rs7453812	1	0	1	0	1	T	G	0.0481	-0.0237	0.004	3.329e-09	T	G	0.049	-0.01	0.015	0.49	T	G	0.054488	-0.022847	0.0249355	0.359539
rs74628422	1	0	1	0	1	A	G	0.204	0.0141	0.0024	9.102e-09	A	G	0.21	0.0003	0.0079	0.97	A	G	0.191015	0.013606	0.0119034	0.253026
rs747249	1	0	0	0	0	A	G	0.3588	0.0111	0.0019	2.65e-09	A	G	0.35	0.013	0.0066	0.056	A	G	0.357597	0.001126	0.0102284	0.912341
rs747601	1	0	1	0	1	A	T	0.275	-0.0128	0.002	7.274e-11	A	T	0.27	-0.023	0.0071	0.0015	A	T	0.307301	-0.033818	0.0101426	0.0008553
rs7492628	1	0	1	0	1	C	G	0.6801	-0.0125	0.0019	7.893e-11	C	G	0.69	-0.018	0.0069	0.011	C	G	0.703088	-0.032848	0.0106944	0.0021298
rs7528123	1	0	1	0	1	T	C	0.6177	-0.0103	0.0018	1.416e-08	T	C	0.64	-0.0056	0.0066	0.4	T	C	0.639923	-0.014558	0.0097124	0.133898
rs7531656	1	0	1	0	1	A	G	0.3296	0.0163	0.0018	1.41e-19	A	G	0.32	0.0041	0.0067	0.54	A	G	0.370838	0.006744	0.009607	0.482689
rs753804	1	0	1	0	1	C	G	0.1748	0.0172	0.0023	2.062e-13	C	G	0.17	0.023	0.0085	0.0061	C	G	0.213852	-0.000957	0.0112365	0.932127
rs7538328	0	1	0	1	1	T	C	0.7584	-0.013	0.0023	1.165e-08	T	C	0.76	-0.042	0.0073	1.3e-08	T	C	0.72964	-0.016472	0.010224	0.107157
rs75524028	0	1	0	1	1	T	C	0.0469	0.0153	0.0047	0.001127	T	C	0.048	0.091	0.015	1.6e-09	T	C	0.039109	0.060664	0.0270516	0.0249271
rs7587522	1	0	0	0	0	C	G	0.3462	-0.0107	0.0018	5.494e-09	C	G	0.35	-0.01	0.0067	0.12	C	G	0.408387	-0.013685	0.0097939	0.162323
rs7591387	1	0	0	0	0	T	C	0.1024	0.0179	0.0028	9.298e-11	T	C	0.1	-0.12	0.011	8.4e-29	T	C	0.099995	0.039183	0.0152144	0.0100128
rs7594568	1	0	1	0	1	A	G	0.6463	-0.0106	0.0019	1.465e-08	A	G	0.65	-0.011	0.0067	0.11	A	G	0.607293	-0.01038	0.0106586	0.330124
rs7598832	1	0	1	0	1	T	C	0.3334	-0.0189	0.0018	1.224e-26	T	C	0.34	-0.015	0.0067	0.028	T	C	0.365122	-0.001525	0.0097635	0.87588
rs7599312	1	0	1	0	1	A	G	0.2732	-0.0114	0.0019	2.358e-09	A	G	0.27	-0.0088	0.0071	0.22	A	G	0.247385	-0.026653	0.011193	0.0172555
rs7608050	0	1	0	0	0	A	G	0.1645	-0.0252	0.0023	8.874e-27	A	G	0.17	-0.054	0.0085	1.8e-10	A	G	0.168791	-0.04018	0.0124259	0.0012226
rs76223293	0	1	0	1	1	C	G	0.1896	-0.0006	0.0025	0.8269	C	G	0.19	0.045	0.0082	3.9e-08	C	G	0.168665	-0.003844	0.0129441	0.76649
rs7629630	0	1	0	0	0	A	T	0.8541	-0.0008	0.0025	0.7545	A	T	0.86	0.051	0.0091	2.2e-08	A	T	0.856901	0.00335	0.0138153	0.808404
rs7631052	1	0	1	0	1	A	C	0.3315	0.0105	0.0019	2.451e-08	A	C	0.34	0.0063	0.0067	0.35	A	C	0.326345	0.021951	0.0098058	0.0251842
rs7647305	1	0	0	0	0	T	C	0.2099	-0.0142	0.0021	8.28e-12	T	C	0.21	-0.032	0.0079	3.9e-05	T	C	0.23754	0.00123	0.0114906	0.914755
rs7669833	0	1	0	1	1	A	T	0.2953	0	0.0019	0.9929	A	T	0.3	-0.054	0.007	1.8e-14	A	T	0.326734	-0.013387	0.0099275	0.177505
rs7680787	1	0	1	0	1	T	C	0.6477	0.0097	0.0018	4.397e-08	T	C	0.64	0.004	0.0066	0.55	T	C	0.664317	0.002526	0.0098906	0.798418
rs76895963	0	1	0	1	1	T	G	0.9798	-0.0008	0.0077	0.9148	T	G	0.98	0.48	0.027	5.3e-70	T	G	0.976955	6.7e-05	0.0474226	0.998873
rs77165542	1	0	1	0	1	T	C	0.0341	-0.0419	0.0055	1.605e-14	T	C	0.034	-0.098	0.019	1.5e-07	T	C	0.024297	-0.059888	0.0411689	0.145755
rs7744833	1	0	0	0	0	A	G	0.6823	0.0125	0.0019	6.875e-11	A	G	0.69	0.068	0.0069	9.2e-23	A	G	0.710036	0.01037	0.0102338	0.310914
rs77464186	0	1	0	1	1	A	C	0.7435	0.001	0.0025	0.7064	A	C	0.84	0.11	0.0088	2.3e-33	A	C	0.847727	0.002523	0.0128767	0.844661
rs7754297	1	0	1	0	1	A	G	0.2335	0.0136	0.0023	3.382e-09	A	G	0.23	0.017	0.0076	0.03	A	G	0.259881	-0.011844	0.0110855	0.285328
rs7756992	0	1	0	1	1	A	G	0.7326	-0.0045	0.0019	0.01658	A	G	0.73	-0.14	0.007	3e-87	A	G	0.701052	-0.021832	0.0100568	0.0299404
rs77864822	0	1	0	1	1	A	G	0.9359	-0.0013	0.0041	0.7423	A	G	0.93	0.073	0.013	2.2e-08	A	G	0.934935	0.019706	0.0197018	0.317208
rs780159	1	0	1	0	1	A	G	0.4292	-0.0133	0.0017	2.861e-14	A	G	0.42	-0.037	0.0066	3.6e-08	A	G	0.405539	0.010865	0.0099644	0.275546
rs7861458	1	0	0	0	0	A	C	0.7689	0.0128	0.0023	3.548e-08	A	C	0.77	0.016	0.0074	0.032	A	C	0.786681	0.011142	0.0119577	0.35145
rs789351	1	0	0	0	0	T	C	0.4202	0.0123	0.0017	7.567e-13	T	C	0.42	0.0053	0.0064	0.41	T	C	0.378305	0.003163	0.0096027	0.741864
rs7898903	1	0	1	0	1	T	C	0.1321	-0.0148	0.0027	3.679e-08	T	C	0.13	-0.02	0.0095	0.035	T	C	0.111767	-0.022448	0.015045	0.135683
rs7907173	1	0	0	0	0	A	G	0.4511	-0.0109	0.0018	9.433e-10	A	G	0.46	-0.0089	0.0063	0.16	A	G	0.460899	-0.018821	0.0091834	0.0404172
rs7919055	1	0	0	0	0	T	C	0.9577	-0.0282	0.0045	4.807e-10	T	C	0.97	-0.0005	0.018	0.98	T	C	0.946804	-0.00358	0.0198061	0.856562
rs793456	1	0	1	0	1	A	G	0.6045	-0.0106	0.0018	3.563e-09	A	G	0.6	0.002	0.0065	0.76	A	G	0.583627	0.016812	0.009342	0.0719212
rs7959830	0	1	0	1	1	T	G	0.4232	-0.0001	0.0018	0.9601	T	G	0.4	0.037	0.0065	2e-08	T	G	0.463166	0.020086	0.009594	0.0362958
rs797486	1	0	1	0	1	A	C	0.8938	0.0316	0.0026	1.089e-34	A	C	0.88	0.03	0.0098	0.0023	A	C	0.840091	0.020491	0.0139239	0.141118
rs7982447	1	0	1	0	1	T	C	0.8015	-0.0128	0.0022	6.065e-09	T	C	0.79	-0.024	0.008	0.0029	T	C	0.779965	0.002243	0.0110735	0.839483
rs7987740	0	1	0	1	1	T	C	0.6093	0.0082	0.002	4.398e-05	T	C	0.61	0.036	0.0065	4.1e-08	T	C	0.594523	0.003572	0.00938	0.703344
rs8010382	0	1	0	1	1	A	G	0.5829	-0.0022	0.002	0.2788	A	G	0.58	-0.038	0.0066	8.1e-09	A	G	0.53257	-0.008474	0.0093909	0.366863
rs80147536	0	1	0	1	1	A	T	0.8141	-0.0175	0.0031	2.566e-08	A	T	0.9	0.13	0.011	2.7e-30	A	T	0.918126	-0.038821	0.0179421	0.0304883
rs8018574	0	1	0	1	1	A	T	0.2428	-0.0034	0.0021	0.1033	A	T	0.26	-0.041	0.0073	2.8e-08	A	T	0.297509	-0.006706	0.0101578	0.509136
rs8043060	1	0	1	0	1	A	G	0.2217	-0.0166	0.002	8.931e-17	A	G	0.23	-0.0056	0.0075	0.46	A	G	0.25336	0.001929	0.0107465	0.857545
rs8054299	1	0	1	0	1	C	G	0.6861	0.0107	0.0019	2.463e-08	C	G	0.68	0.026	0.0073	0.00042	C	G	0.715312	0.009727	0.0104793	0.353299
rs805770	1	0	1	0	1	T	C	0.3985	0.0178	0.0018	3.415e-22	T	C	0.4	0.0014	0.0066	0.83	T	C	0.451369	-0.005149	0.0103262	0.618035
rs8070737	1	0	0	0	0	T	G	0.1682	0.016	0.0023	7.386e-12	T	G	0.18	0.052	0.0083	2.2e-10	T	G	0.173746	0.007335	0.0119762	0.540231
rs8071778	1	0	0	0	0	C	G	0.1539	-0.016	0.0025	6.622e-11	C	G	0.16	-0.02	0.0087	0.02	C	G	0.162686	0.002161	0.0128126	0.866063
rs809955	1	0	1	0	1	A	G	0.3669	-0.0155	0.002	2.482e-14	A	G	0.37	-0.029	0.0066	1.4e-05	A	G	0.348555	0.006167	0.0098113	0.529635
rs8107974	0	1	0	1	1	A	T	0.9216	-0.0134	0.0037	0.0002437	A	T	0.92	-0.093	0.012	6.3e-15	A	T	0.916322	0.047225	0.0173935	0.0066256
rs8141715	1	0	1	0	1	T	G	0.7545	-0.0136	0.002	1.454e-11	T	G	0.73	-0.013	0.0072	0.071	T	G	0.709928	-0.016111	0.0100763	0.109843
rs852425	1	0	1	0	1	A	G	0.6498	-0.0102	0.0018	8.397e-09	A	G	0.63	-0.021	0.0066	0.0019	A	G	0.652806	0.007592	0.0102251	0.457794
rs860262	1	0	0	0	0	A	C	0.4903	-0.0118	0.002	1.542e-09	A	C	0.49	-0.091	0.0063	5.3e-47	A	C	0.445823	-0.005748	0.0094039	0.541044
rs863750	1	0	1	0	1	T	C	0.5836	0.0259	0.0017	6.195e-51	T	C	0.6	0.032	0.0065	1.5e-06	T	C	0.588721	0.027788	0.0093898	0.0030825
rs876383	1	0	1	0	1	A	G	0.4508	-0.0132	0.0018	2.132e-13	A	G	0.44	-0.017	0.0066	0.012	A	G	0.424457	-0.008903	0.00938	0.342546
rs878521	0	1	0	1	1	A	G	0.2597	0.0025	0.0022	0.2684	A	G	0.25	0.057	0.0074	1.6e-14	A	G	0.264013	0.005646	0.0110507	0.609409
rs881301	1	0	1	0	1	T	C	0.5842	-0.0134	0.0018	1.179e-13	T	C	0.58	-0.013	0.0064	0.039	T	C	0.579815	-0.010091	0.0092964	0.27771
rs889398	1	0	1	0	1	T	C	0.4146	-0.0171	0.0017	1.985e-23	T	C	0.42	-0.04	0.0064	5.9e-10	T	C	0.380521	-0.026764	0.0097081	0.0058355
rs901630	1	0	1	0	1	T	C	0.411	-0.0119	0.0017	6.814e-12	T	C	0.39	-0.029	0.0065	1.3e-05	T	C	0.361045	0.001762	0.0097895	0.857162
rs905938	1	0	1	0	1	T	C	0.7235	0.0126	0.0019	7.831e-11	T	C	0.73	0.017	0.0072	0.018	T	C	0.774132	0.039387	0.0117003	0.0007618
rs924814	1	0	0	0	0	A	G	0.3676	0.0114	0.0017	6.053e-11	A	G	0.35	0.029	0.0066	9e-06	A	G	0.382383	0.006197	0.0095766	0.51757
rs9304665	0	1	0	1	1	A	T	0.7438	0.0093	0.0021	6.496e-06	A	T	0.76	0.045	0.0076	4e-09	A	T	0.689503	0.033171	0.010639	0.0018217
rs9379084	0	1	0	1	1	A	G	0.1092	0.0121	0.0028	2.007e-05	A	G	0.11	-0.097	0.011	2.3e-20	A	G	0.125199	0.016634	0.0158629	0.294358
rs9425301	1	0	1	0	1	A	C	0.3599	0.0182	0.0018	2.41e-25	A	C	0.35	0.019	0.0067	0.0042	A	C	0.366331	0.010789	0.0098764	0.274658
rs9515201	1	0	1	0	1	A	C	0.3068	-0.0121	0.0018	6.633e-11	A	C	0.3	-0.0059	0.007	0.4	A	C	0.32021	0.064266	0.0103566	5.46e-10
rs9556979	1	0	1	0	1	T	G	0.6854	-0.0113	0.0019	6.63e-09	T	G	0.67	-0.017	0.0068	0.015	T	G	0.693234	-0.001218	0.0103587	0.906399
rs9563615	0	1	0	0	0	A	T	0.7042	0.0083	0.002	2.215e-05	A	T	0.71	0.042	0.007	3.9e-09	A	T	0.685647	-0.005292	0.0099036	0.593098
rs9644033	1	0	1	0	1	A	T	0.7545	0.0188	0.0021	2.101e-19	A	T	0.77	0.018	0.0075	0.02	A	T	0.762268	-0.008837	0.0108019	0.413304
rs979012	1	0	1	0	1	T	C	0.3637	0.0116	0.0018	7.855e-11	T	C	0.36	-0.0023	0.0066	0.73	T	C	0.373168	0.002462	0.0097526	0.800697
rs9814673	0	1	0	1	1	T	C	0.2692	0.0022	0.0022	0.3268	T	C	0.28	0.041	0.007	5.9e-09	T	C	0.267898	-0.004729	0.0104913	0.652166
rs9860730	0	1	0	0	0	A	G	0.7042	0.0258	0.0018	2.696e-47	A	G	0.7	0.055	0.007	7.4e-15	A	G	0.611481	-0.004836	0.0099796	0.627969
rs9872031	1	0	1	0	1	A	G	0.4285	0.0202	0.0018	3.57e-29	A	G	0.42	0.031	0.0064	1.5e-06	A	G	0.454814	0.033166	0.0096494	0.000588
rs987237	1	0	1	0	1	A	G	0.844	-0.02	0.0022	9.975e-20	A	G	0.82	-0.057	0.0082	4.2e-12	A	G	0.810812	-0.025245	0.0115895	0.0293863
rs9873618	0	1	0	1	1	A	G	0.2938	0.0083	0.0021	0.0001107	A	G	0.29	-0.066	0.007	8.5e-21	A	G	0.286685	-0.018189	0.0102382	0.0756362
rs9951872	1	0	1	0	1	A	G	0.1597	0.0206	0.0024	1.239e-17	A	G	0.16	-0.003	0.0087	0.73	A	G	0.202585	0.00178	0.0119154	0.881248
rs9969455	1	0	1	0	1	A	G	0.6155	0.0111	0.0018	7.103e-10	A	G	0.62	0.029	0.0067	2.4e-05	A	G	0.648106	0.012487	0.0106922	0.242865
rs998584	1	0	1	0	1	A	C	0.4799	0.0351	0.0017	7.42e-92	A	C	0.48	0.041	0.0065	6e-10	A	C	0.50546	0.041945	0.0098862	2.21e-05
rs998732	1	0	0	0	0	A	G	0.8343	0.0165	0.0023	1.042e-12	A	G	0.84	0.015	0.0088	0.085	A	G	0.849967	0.005296	0.0136067	0.697114
rs998749	1	0	1	0	1	A	G	0.5016	0.013	0.0017	2.157e-14	A	G	0.5	0.0097	0.0064	0.13	A	G	0.528794	-0.005915	0.0092942	0.524504

## Sheet: Table S3
SNP	Gx	Gm	Gx_plum	Gm_plum	G_mvmr	effect_allele.X	other_allele.X	eaf.X	beta.X	se.X	pval.X	effect_allele.M	other_allele.M	eaf.M	beta.M	se.M	pval.M	effect_allele.Y	other_allele.Y	eaf.Y	beta.Y	se.Y	pval.Y
rs10019888	1	0	1	0	1	A	G	0.8133	-0.0208	0.0023	8.047e-20	A	G	NA	-0.013	0.017	0.43	A	G	0.83853	-0.006142	0.0133297	0.64496
rs10049088	1	0	1	0	1	T	C	0.3814	-0.0271	0.0018	1.472e-53	T	C	NA	0.028	0.013	0.032	T	C	0.3839	0.012899	0.009632	0.180513
rs10132280	1	0	1	0	1	A	C	0.3106	-0.0116	0.0018	3.114e-10	A	C	NA	-0.029	0.013	0.029	A	C	0.282164	-0.012169	0.010664	0.253816
rs10144278	1	0	1	0	1	A	G	0.4344	0.0101	0.0018	3.103e-08	A	G	NA	-0.0024	0.013	0.85	A	G	0.429937	-0.008013	0.0098884	0.417742
rs10158345	1	0	0	0	0	C	G	0.6993	0.0117	0.0019	1.571e-09	NA	NA	NA	NA	NA	NA	C	G	0.695024	0.013794	0.0104348	0.186193
rs10164099	1	0	1	0	1	T	C	0.8742	-0.0149	0.0025	1.173e-09	T	C	NA	-0.014	0.017	0.41	T	C	0.864654	0.001969	0.0134101	0.883266
rs1017698	1	0	1	0	1	A	G	0.5974	-0.0113	0.0018	5.13e-10	A	G	NA	-0.0099	0.013	0.43	A	G	0.588703	-0.010038	0.009707	0.301089
rs10193447	0	1	0	0	0	T	C	0.6026	-0.003	0.002	0.136	T	C	NA	0.071	0.012	1.3e-08	T	C	0.651396	0.010234	0.0103881	0.324542
rs10195252	1	0	1	0	1	T	C	0.584	0.0228	0.0017	2.855e-41	T	C	NA	0.022	0.012	0.068	T	C	0.620621	0.023434	0.010047	0.0196775
rs1026462	1	0	1	0	1	A	G	0.5152	-0.0126	0.0018	1.521e-12	A	G	NA	-0.025	0.012	0.033	A	G	0.516517	-0.016288	0.0091454	0.0749109
rs1035942	1	0	1	0	1	A	G	0.2747	0.0121	0.002	1.499e-09	A	G	NA	-0.0059	0.014	0.68	A	G	0.298095	0.010036	0.0101415	0.322371
rs10490869	1	0	0	0	0	A	T	0.7964	-0.0183	0.0022	9.338e-17	NA	NA	NA	NA	NA	NA	A	T	0.808691	-0.01378	0.0119415	0.248515
rs10499013	1	0	1	0	1	A	G	0.28	-0.0125	0.002	5.096e-10	A	G	NA	0.0048	0.014	0.72	A	G	0.272596	-0.015874	0.0106564	0.136323
rs10504486	1	0	1	0	1	A	G	0.9232	0.018	0.0033	3.056e-08	A	G	NA	0.032	0.021	0.14	A	G	0.923836	0.028502	0.0182994	0.119344
rs10506110	1	0	1	0	1	A	C	0.6351	0.0138	0.0019	1.305e-13	A	C	NA	0.021	0.013	0.098	A	C	0.681105	-0.009443	0.0102414	0.356508
rs10507524	1	0	1	0	1	T	C	0.9047	-0.0171	0.003	1.793e-08	T	C	NA	-0.0072	0.019	0.71	T	C	0.899339	-0.026608	0.015033	0.0767317
rs1056114	1	0	1	0	1	A	G	0.5265	-0.0102	0.0018	1.295e-08	A	G	NA	-0.014	0.013	0.28	A	G	0.475764	-0.007336	0.0099112	0.459195
rs1061810	0	1	0	0	0	A	C	0.284	0.0124	0.002	2.849e-10	A	C	NA	0.08	0.014	5.3e-09	A	C	0.288034	0.022847	0.0104272	0.0284446
rs10761254	1	0	1	0	1	T	C	0.344	0.0124	0.0019	3.203e-11	T	C	NA	0.017	0.013	0.19	T	C	0.401805	-0.008919	0.0095788	0.351792
rs10795055	1	0	1	0	1	A	G	0.3934	0.0106	0.0018	5.426e-09	A	G	NA	0.0041	0.012	0.74	A	G	0.415482	0.025749	0.0093192	0.0057271
rs10797116	1	0	1	0	1	T	C	0.4647	-0.0101	0.0018	2.05e-08	T	C	NA	-0.011	0.012	0.36	T	C	0.477889	-0.017948	0.0092746	0.0529696
rs10817158	1	0	1	0	1	A	C	0.3158	0.0138	0.0019	4.082e-13	A	C	NA	0.016	0.013	0.22	A	C	0.269997	0.000529	0.0107085	0.960601
rs10827252	1	0	1	0	1	A	G	0.4934	-0.0113	0.0018	2.031e-10	A	G	NA	-0.01	0.012	0.4	A	G	0.503183	0.00604	0.0093203	0.516953
rs10865355	1	0	1	0	1	A	G	0.4087	0.0133	0.0017	6.607e-15	A	G	NA	-0.014	0.012	0.26	A	G	0.381352	-0.005615	0.009921	0.571412
rs10882098	0	1	0	1	1	T	C	0.4044	-0.0067	0.002	0.0007822	T	C	NA	-0.13	0.012	1.4e-26	T	C	0.427157	-0.029688	0.0094495	0.0016795
rs10887759	1	0	0	0	0	A	G	0.1595	0.0161	0.0024	2.32e-11	A	G	NA	0.037	0.018	0.037	A	G	0.148057	-0.016009	0.0130842	0.221128
rs10919388	1	0	1	0	1	A	C	0.2729	-0.0266	0.0019	6.402e-43	A	C	NA	0.0028	0.013	0.83	A	C	0.2927	0.002309	0.0102566	0.821884
rs10923724	1	0	1	0	1	T	C	0.5565	0.024	0.0017	1.81e-45	T	C	NA	0.0092	0.012	0.45	T	C	0.544914	-0.003984	0.0092746	0.667517
rs10965223	0	1	0	1	1	A	G	0.6047	0.0006	0.002	0.7489	A	G	NA	0.077	0.012	4e-10	A	G	0.616004	0.122678	0.0182332	1.72e-11
rs10965250	0	1	0	1	1	A	G	0.1766	-0.0029	0.0023	0.2087	A	G	NA	-0.14	0.016	2.7e-17	A	G	0.179364	0.00608	0.0123499	0.622499
rs10968576	1	0	1	0	1	A	G	0.691	-0.0144	0.0018	2.248e-15	A	G	NA	-0.045	0.013	0.00054	A	G	0.708413	-0.023895	0.0102447	0.0196782
rs10991433	1	0	1	0	1	T	C	0.8956	-0.0254	0.0028	5.731e-20	T	C	NA	-0.018	0.019	0.35	T	C	0.886	-0.022807	0.0147701	0.122557
rs11029441	1	0	1	0	1	T	C	0.9155	-0.0199	0.0035	1.726e-08	T	C	NA	-0.064	0.022	0.0042	T	C	0.914671	-0.009665	0.0171078	0.57211
rs11030107	1	0	1	0	1	A	G	0.7327	-0.0178	0.0019	4.083e-20	A	G	NA	-0.027	0.014	0.049	A	G	0.782929	-0.025642	0.0117416	0.0289723
rs11048456	1	0	1	0	1	T	C	0.7646	-0.0266	0.0019	2.996e-43	T	C	NA	-0.031	0.014	0.022	T	C	0.702269	0.007031	0.0104272	0.500124
rs11055887	1	0	1	0	1	A	G	0.1934	-0.0133	0.0023	4.281e-09	A	G	NA	-0.039	0.016	0.013	A	G	0.19645	-0.032628	0.0119404	0.0062841
rs11084399	1	0	1	0	1	T	C	0.441	-0.0113	0.0019	1.806e-09	T	C	NA	-0.0081	0.013	0.54	T	C	0.433056	0.009879	0.0100524	0.325731
rs11133377	1	0	1	0	1	A	G	0.7241	0.0143	0.002	8.919e-13	A	G	NA	-0.037	0.014	0.0083	A	G	0.696226	0.024501	0.0101317	0.0155954
rs11176015	1	0	1	0	1	T	C	0.293	0.0151	0.002	7.208e-14	T	C	NA	0.013	0.014	0.34	T	C	0.292555	-0.001855	0.0103566	0.857849
rs111874795	1	0	1	0	1	T	C	0.9556	0.0384	0.0048	6.998e-16	T	C	NA	0.02	0.032	0.52	T	C	0.965326	0.020599	0.0280129	0.462133
rs11187537	1	0	0	0	0	C	G	0.2632	0.013	0.002	1.729e-10	NA	NA	NA	NA	NA	NA	C	G	0.273907	0.011628	0.0105467	0.270232
rs11214589	1	0	1	0	1	A	G	0.4959	-0.0114	0.0018	1.772e-10	A	G	NA	-0.021	0.012	0.086	A	G	0.458416	-0.006032	0.0095994	0.529762
rs1124639	1	0	1	0	1	T	C	0.4392	-0.0113	0.0017	7.475e-11	T	C	NA	-0.021	0.012	0.082	T	C	0.471887	-0.018299	0.0095223	0.0546439
rs11247735	1	0	1	0	1	A	G	0.4825	0.0109	0.0019	7.143e-09	A	G	NA	0.0084	0.013	0.52	A	G	0.520312	0.01303	0.0100741	0.195869
rs11257659	0	1	0	0	0	NA	NA	NA	NA	NA	NA	T	C	NA	0.081	0.015	2.7e-08	T	C	0.246039	0.026944	0.0109562	0.0139229
rs113212351	1	0	0	0	0	T	C	0.6411	0.012	0.0022	4.11e-08	T	C	NA	-0.0083	0.025	0.74	NA	NA	NA	NA	NA	NA
rs113928896	1	0	1	0	1	T	C	0.132	-0.0179	0.0029	1.247e-09	T	C	NA	-0.04	0.019	0.039	T	C	0.113251	-0.015178	0.0164669	0.35667
rs1142	1	0	1	0	1	T	C	0.3344	0.0149	0.0018	2.057e-17	T	C	NA	0.0057	0.013	0.65	T	C	0.335441	8.3e-05	0.0098786	0.993296
rs115092994	1	0	1	0	1	A	G	0.9607	0.0278	0.0051	3.624e-08	A	G	NA	0.081	0.033	0.013	A	G	0.968564	-0.000188	0.0304625	0.995076
rs115111668	1	0	1	0	1	T	C	0.0098	0.0596	0.0101	3.529e-09	T	C	NA	0.077	0.068	0.26	T	C	0.013192	-0.191304	0.0577954	0.0009329
rs11574218	1	0	1	0	1	T	G	0.3866	0.0138	0.0018	4.358e-14	T	G	NA	0.024	0.012	0.05	T	G	0.416504	0.003589	0.0094267	0.703406
rs1158805	1	0	1	0	1	A	C	0.3797	-0.0133	0.0018	4.947e-13	A	C	NA	-0.051	0.012	3.8e-05	A	C	0.382096	0.002731	0.009468	0.773006
rs11616380	0	1	0	1	1	T	G	0.28	0.0004	0.002	0.848	T	G	NA	-0.09	0.014	3.9e-11	T	G	0.264119	-0.009397	0.0106238	0.376414
rs11630842	1	0	1	0	1	A	G	0.5096	-0.0111	0.0018	6.37e-10	A	G	NA	-0.022	0.012	0.072	A	G	0.494991	0.002281	0.0093235	0.806728
rs11654395	1	0	1	0	1	T	C	0.9185	-0.0181	0.0033	3.75e-08	T	C	NA	0.023	0.022	0.31	T	C	0.921451	0.00396	0.018382	0.829434
rs11664106	1	0	0	0	0	A	T	0.6304	0.02	0.0021	8.685e-22	NA	NA	NA	NA	NA	NA	A	T	0.669325	0.0118	0.0124477	0.343145
rs11699316	1	0	1	0	1	A	G	0.1425	0.0143	0.0026	3.753e-08	A	G	NA	0.03	0.017	0.081	A	G	0.158507	-0.006085	0.0130451	0.640888
rs11705729	1	0	0	0	0	A	T	0.6792	-0.0106	0.0019	1.697e-08	NA	NA	NA	NA	NA	NA	A	T	0.663357	-0.014431	0.0097407	0.138467
rs11708067	0	1	0	0	0	A	G	0.7666	-0.0032	0.002	0.1052	A	G	NA	0.11	0.015	8.8e-13	A	G	0.787335	0.00428	0.0116275	0.712804
rs117108573	1	0	0	0	0	T	C	0.0764	0.0273	0.0039	3.902e-12	T	C	NA	-0.076	0.12	0.51	NA	NA	NA	NA	NA	NA
rs11711934	1	0	1	0	1	T	C	0.8236	0.0175	0.0022	2.644e-15	T	C	NA	0.044	0.016	0.0072	T	C	0.843649	0.001565	0.0130755	0.904729
rs11718898	1	0	1	0	1	T	C	0.323	0.0137	0.0019	2.172e-13	T	C	NA	0.051	0.013	6e-05	T	C	0.401105	0.020153	0.0097092	0.0379245
rs11724804	1	0	1	0	1	A	G	0.4436	-0.0165	0.0018	4.979e-20	A	G	NA	0.0098	0.013	0.45	A	G	0.435405	0.000478	0.0099883	0.961831
rs11747001	1	0	1	0	1	A	G	0.7638	0.0154	0.002	8.389e-15	A	G	NA	0.0093	0.014	0.51	A	G	0.766497	0.003486	0.0109051	0.749222
rs11759026	0	1	0	0	0	A	G	0.7708	0.0026	0.0023	0.2673	A	G	NA	-0.091	0.015	5.8e-10	A	G	0.740843	0.030317	0.0113429	0.0075228
rs11782074	1	0	1	0	1	T	G	0.3683	0.0109	0.0019	6.317e-09	T	G	NA	0.0051	0.013	0.68	T	G	0.330248	0.001341	0.0101524	0.894915
rs11792069	1	0	1	0	1	A	G	0.8274	0.0136	0.0024	2.427e-08	A	G	NA	0.042	0.019	0.031	A	G	0.865969	0.04885	0.0164843	0.0030423
rs1190982	1	0	1	0	1	T	C	0.3027	0.0157	0.0019	5.104e-16	T	C	NA	0.03	0.013	0.024	T	C	0.310213	0.017088	0.0103859	0.0999065
rs11956399	1	0	1	0	1	T	G	0.1927	0.0158	0.0022	1.256e-12	T	G	NA	0.039	0.015	0.011	T	G	0.200351	0.003066	0.0118708	0.796191
rs11976018	1	0	1	0	1	A	G	0.1707	-0.0151	0.0023	3.689e-11	A	G	NA	0.01	0.017	0.54	A	G	0.208363	-0.010042	0.0114689	0.381256
rs11992444	1	0	1	0	1	T	G	0.5085	0.0185	0.002	4.99e-21	T	G	NA	-0.011	0.017	0.54	T	G	0.528032	-0.00956	0.0141564	0.499476
rs12024554	1	0	1	0	1	T	C	0.2346	-0.0149	0.0023	1.077e-10	T	C	NA	-0.0072	0.014	0.62	T	C	0.250684	0.011926	0.0107031	0.265169
rs12033257	1	0	1	0	1	A	G	0.6299	0.0136	0.0019	5.016e-13	A	G	NA	0.025	0.013	0.056	A	G	0.601555	-0.014582	0.009947	0.142658
rs12042959	1	0	1	0	1	A	G	0.8633	0.0155	0.0025	9.25e-10	A	G	NA	0.034	0.017	0.043	A	G	0.861911	0.031607	0.0135752	0.0198969
rs12069549	1	0	1	0	1	T	C	0.1329	-0.0158	0.0025	3.578e-10	T	C	NA	0.07	0.018	0.00014	T	C	0.138249	0.000445	0.0134264	0.97356
rs12101393	1	0	0	0	0	C	G	0.7865	0.014	0.0022	1.187e-10	NA	NA	NA	NA	NA	NA	C	G	0.800021	-0.007796	0.0123488	0.527834
rs12287076	1	0	0	0	0	C	G	0.625	0.0192	0.002	3.529e-21	NA	NA	NA	NA	NA	NA	C	G	0.668179	0.006431	0.0102447	0.530174
rs12419064	1	0	0	0	0	A	G	0.4562	-0.0114	0.0018	5.768e-10	A	G	NA	-0.0098	0.012	0.42	A	G	0.557367	0.020794	0.0095397	0.0292771
rs12430764	1	0	1	0	1	A	G	0.5164	0.0107	0.0018	1.872e-09	A	G	NA	-0.0032	0.012	0.79	A	G	0.519901	0.003509	0.0093127	0.706323
rs1243188	1	0	1	0	1	T	C	0.7061	-0.0148	0.0019	2.371e-14	T	C	NA	-0.0054	0.014	0.69	T	C	0.716965	-0.005537	0.0104576	0.596479
rs12440605	1	0	1	0	1	A	G	0.5243	0.0118	0.0018	4.022e-11	A	G	NA	0.034	0.012	0.0065	A	G	0.500887	-0.015436	0.0092149	0.0939119
rs12459350	1	0	1	0	1	A	G	0.5423	0.0134	0.0017	2.233e-15	A	G	NA	0.0038	0.012	0.75	A	G	0.536129	0.022744	0.0094767	0.0163953
rs12470785	1	0	1	0	1	A	G	0.7002	-0.0111	0.0019	9.096e-09	A	G	NA	-0.028	0.013	0.036	A	G	0.678482	0.003633	0.0101665	0.720829
rs12489576	1	0	1	0	1	T	C	0.0187	0.0423	0.0073	6.343e-09	T	C	NA	-0.018	0.044	0.69	T	C	0.035174	0.015808	0.0260924	0.544616
rs12495178	1	0	1	0	1	T	C	0.6416	0.0124	0.0018	1.321e-12	T	C	NA	0.018	0.012	0.13	T	C	0.625735	-0.000192	0.0094365	0.983767
rs1250552	1	0	1	0	1	A	G	0.5203	-0.0094	0.0017	3.616e-08	A	G	NA	-0.0024	0.013	0.85	A	G	0.509858	-0.000901	0.0095267	0.924651
rs12527712	1	0	1	0	1	T	C	0.0882	0.0284	0.0033	3.377e-18	T	C	NA	0.042	0.023	0.064	T	C	0.08057	0.011621	0.016682	0.48604
rs12575252	1	0	0	0	0	C	G	0.3337	-0.0154	0.0018	2.316e-18	NA	NA	NA	NA	NA	NA	C	G	0.381009	-0.009989	0.0095755	0.296866
rs12593088	1	0	1	0	1	A	G	0.3106	-0.0128	0.0019	5.159e-12	A	G	NA	-0.014	0.013	0.29	A	G	0.298179	-0.010348	0.0100198	0.30172
rs12595496	1	0	1	0	1	A	G	0.8663	-0.0178	0.0025	2.08e-12	A	G	NA	0.0091	0.019	0.63	A	G	0.839927	0.01055	0.0124183	0.395575
rs12602912	1	0	1	0	1	T	C	0.2105	0.0176	0.0021	1.228e-16	T	C	NA	0.032	0.015	0.036	T	C	0.222578	0.019844	0.0111126	0.0741451
rs12608504	1	0	1	0	1	A	G	0.3593	0.0251	0.0018	4.675e-46	A	G	NA	0.021	0.013	0.11	A	G	0.368921	-0.003483	0.0099112	0.725273
rs12643960	1	0	1	0	1	A	G	0.8502	-0.0165	0.0027	1.506e-09	A	G	NA	-0.02	0.017	0.23	A	G	0.810875	0.008528	0.0122793	0.487367
rs12669521	1	0	1	0	1	A	G	0.6733	0.0127	0.0021	1.286e-09	A	G	NA	0.038	0.013	0.0039	A	G	0.714343	0.008166	0.0107552	0.447698
rs12777288	1	0	1	0	1	T	C	0.7714	-0.0139	0.0021	6.882e-11	T	C	NA	-0.014	0.015	0.34	T	C	0.794485	0.00285	0.0118317	0.80965
rs12828016	1	0	1	0	1	T	G	0.391	-0.0114	0.0018	4.081e-10	T	G	NA	-0.015	0.013	0.23	T	G	0.384495	-0.011361	0.0094126	0.227433
rs1294410	1	0	1	0	1	T	C	0.3824	-0.0247	0.0017	5.494e-46	T	C	NA	-0.0009	0.013	0.94	T	C	0.418761	0.019225	0.0095766	0.0446973
rs13063979	1	0	1	0	1	T	G	0.7323	-0.0135	0.0019	1.194e-12	T	G	NA	-0.034	0.014	0.014	T	G	0.755368	-0.005194	0.0107618	0.629355
rs13130484	1	0	1	0	1	T	C	0.4294	0.0147	0.0017	7.834e-18	T	C	NA	0.038	0.012	0.0021	T	C	0.415571	0.030987	0.0093463	0.0009151
rs13229637	1	0	1	0	1	T	C	0.8538	0.0159	0.0025	1.907e-10	T	C	NA	0.0053	0.017	0.75	T	C	0.856277	0.02445	0.0138196	0.0768567
rs13232789	1	0	1	0	1	T	G	0.6613	-0.011	0.0019	5.092e-09	T	G	NA	-0.021	0.013	0.11	T	G	0.714499	0.005227	0.0105054	0.618799
rs13256367	1	0	1	0	1	A	C	0.6534	0.0141	0.0019	5.415e-14	A	C	NA	0.011	0.013	0.38	A	C	0.653581	0.025016	0.0096798	0.0097564
rs1328757	1	0	1	0	1	T	C	0.4743	0.0114	0.0018	1.693e-10	T	C	NA	-0.012	0.012	0.32	T	C	0.447073	-0.009202	0.0094398	0.329653
rs13316065	1	0	1	0	1	T	C	0.3188	0.017	0.0018	1.341e-20	T	C	NA	0.034	0.013	0.0087	T	C	0.287716	0.024672	0.0102545	0.0161293
rs1345203	1	0	1	0	1	T	C	0.7829	0.0187	0.0024	3.068e-15	T	C	NA	0.022	0.022	0.31	T	C	0.746565	0.006293	0.0156663	0.687912
rs1360485	1	0	1	0	1	T	C	0.6791	0.0152	0.0018	2.005e-16	T	C	NA	0.012	0.014	0.38	T	C	0.689772	-0.006114	0.0105586	0.562554
rs13642	1	0	0	0	0	A	T	0.6452	0.0113	0.0019	9.486e-10	NA	NA	NA	NA	NA	NA	A	T	0.654281	-0.004716	0.0096635	0.625535
rs142989338	1	0	1	0	1	T	C	0.977	-0.0371	0.0068	4.302e-08	T	C	NA	-0.019	0.037	0.61	T	C	0.976181	-0.011877	0.0345632	0.731124
rs1431659	1	0	1	0	1	A	G	0.2736	0.0143	0.002	1.121e-12	A	G	NA	0.013	0.014	0.35	A	G	0.301372	0.001028	0.0100057	0.918168
rs143384	1	0	1	0	1	A	G	0.5867	0.0155	0.0017	1.733e-19	A	G	NA	-0.03	0.013	0.018	A	G	0.557968	0.015107	0.0097265	0.120382
rs1437	1	0	0	0	0	A	G	0.629	0.0128	0.0018	4.495e-13	A	G	NA	0.034	0.013	0.007	A	G	0.620556	0.010631	0.0095582	0.266034
rs1441264	1	0	0	0	0	A	G	0.5857	0.0111	0.0018	3.157e-10	A	G	NA	0.042	0.013	0.001	A	G	0.614899	0.005096	0.0096603	0.597831
rs1443512	1	0	1	0	1	A	C	0.2216	0.0282	0.002	1.058e-45	A	C	NA	-0.0092	0.015	0.53	A	C	0.27547	0.016282	0.0104424	0.118944
rs1452075	1	0	0	0	0	T	C	0.7316	0.0123	0.0019	1.319e-10	T	C	NA	0.022	0.014	0.099	T	C	0.698638	0.001795	0.0101665	0.859854
rs145952040	1	0	1	0	1	T	C	0.9608	-0.033	0.0052	2.662e-10	T	C	NA	0.034	0.031	0.28	T	C	0.956947	-0.009828	0.0262412	0.708013
rs1464454	1	0	1	0	1	A	G	0.3957	-0.0097	0.0018	4.145e-08	A	G	NA	-0.026	0.013	0.038	A	G	0.419271	-0.009232	0.0095875	0.335587
rs147627829	1	0	1	0	1	A	G	0.0418	0.0612	0.0049	1.874e-35	A	G	NA	0.15	0.038	0.00012	A	G	0.029219	0.004676	0.0359352	0.896469
rs148589464	1	0	1	0	1	T	C	0.0685	0.0213	0.0039	4.43e-08	T	C	NA	0.012	0.028	0.66	T	C	0.054338	-0.007229	0.0225305	0.748321
rs1488541	1	0	1	0	1	T	C	0.2769	-0.0128	0.0022	5.024e-09	T	C	NA	-0.006	0.014	0.67	T	C	0.285314	-0.003985	0.0104641	0.703333
rs15285	1	0	1	0	1	T	C	0.2629	-0.0117	0.0019	1.619e-09	T	C	NA	-0.032	0.013	0.018	T	C	0.278588	-0.045771	0.0106857	1.84e-05
rs1534696	1	0	1	0	1	A	C	0.5694	-0.0226	0.0017	3.674e-39	A	C	NA	-0.043	0.013	0.00076	A	C	0.558956	-0.024363	0.0096918	0.0119444
rs1558902	1	0	0	0	0	A	T	0.4088	0.0398	0.0017	3.99e-118	NA	NA	NA	NA	NA	NA	A	T	0.380002	0.029804	0.0096168	0.0019407
rs1563355	1	0	1	0	1	T	C	0.328	-0.0277	0.0019	1.591e-49	T	C	NA	-0.06	0.013	3.3e-06	T	C	0.332434	-0.010242	0.0099025	0.301004
rs1563575	1	0	1	0	1	A	G	0.7122	0.0116	0.0019	8.547e-10	A	G	NA	0.069	0.014	6.7e-07	A	G	0.701783	0.036566	0.0105641	0.0005375
rs1569135	1	0	1	0	1	A	G	0.5372	0.0215	0.0017	2.758e-37	A	G	NA	0.022	0.012	0.063	A	G	0.536914	0.024155	0.00967	0.0124925
rs1609906	1	0	1	0	1	A	G	0.5098	-0.0126	0.002	1.218e-10	A	G	NA	-0.04	0.012	0.00091	A	G	0.515346	-0.006722	0.0092638	0.468071
rs1635852	0	1	0	0	0	T	C	0.5093	0.0091	0.0017	6.525e-08	T	C	NA	0.092	0.012	3e-14	T	C	0.547961	0.005782	0.0093887	0.537996
rs1657930	1	0	1	0	1	A	G	0.7926	-0.0134	0.0022	5.624e-10	A	G	NA	0.014	0.015	0.36	A	G	0.741115	0.006213	0.0108954	0.568513
rs1680490	1	0	0	0	0	A	G	0.5945	-0.0118	0.002	2.412e-09	A	G	NA	-0.0032	0.013	0.8	A	G	0.663233	-0.01001	0.009858	0.309905
rs16853606	1	0	1	0	1	A	G	0.8413	-0.0132	0.0023	1.215e-08	A	G	NA	-0.025	0.016	0.11	A	G	0.787249	-0.013075	0.0116373	0.261207
rs17066856	1	0	1	0	1	T	C	0.892	0.0177	0.0028	3.785e-10	T	C	NA	0.045	0.021	0.034	T	C	0.894526	0.037871	0.0154925	0.0145064
rs17078048	1	0	1	0	1	A	G	0.8498	-0.0136	0.0025	3.895e-08	A	G	NA	-0.0081	0.017	0.63	A	G	0.826833	-0.009806	0.0119241	0.410866
rs17109256	1	0	1	0	1	A	G	0.2324	0.0169	0.0021	2.403e-16	A	G	NA	0.067	0.015	4.9e-06	A	G	0.202775	0.022327	0.0120892	0.0647679
rs1718618	1	0	1	0	1	A	G	0.0635	-0.024	0.0038	2.192e-10	A	G	NA	-0.053	0.027	0.051	A	G	0.089653	0.002053	0.0212758	0.923128
rs17289049	1	0	1	0	1	A	G	0.9112	-0.0164	0.003	3.056e-08	A	G	NA	0.0047	0.021	0.82	A	G	0.874119	-0.02219	0.0138261	0.108509
rs17324331	1	0	0	0	0	C	G	0.3136	0.012	0.0019	1.79e-10	NA	NA	NA	NA	NA	NA	C	G	0.322176	-0.012353	0.0101187	0.222157
rs17326656	1	0	1	0	1	T	G	0.2346	0.0153	0.0021	4.166e-13	T	G	NA	-0.017	0.015	0.25	T	G	0.203912	0.014461	0.0118285	0.221497
rs1757471	1	0	1	0	1	T	C	0.5081	0.0128	0.0018	5.891e-13	T	C	NA	0.0078	0.013	0.54	T	C	0.509918	0.002484	0.0094083	0.791762
rs17644283	1	0	1	0	1	A	G	0.3879	0.0148	0.0018	3.237e-17	A	G	NA	0.029	0.013	0.024	A	G	0.395244	0.008486	0.0097048	0.381894
rs17724992	1	0	1	0	1	A	G	0.7209	0.0143	0.0019	1.287e-13	A	G	NA	0.022	0.014	0.11	A	G	0.706229	0.013899	0.0102186	0.173778
rs17764730	1	0	1	0	1	T	C	0.2364	-0.0114	0.0021	4.856e-08	T	C	NA	-0.032	0.015	0.034	T	C	0.240655	-0.010039	0.0106488	0.345815
rs1789882	1	0	1	0	1	A	G	0.1691	0.016	0.0023	9.974e-12	A	G	NA	0.026	0.016	0.099	A	G	0.210737	0.022037	0.0118741	0.0634696
rs1800437	1	0	0	0	0	C	G	0.1876	-0.0209	0.0022	6.225e-22	NA	NA	NA	NA	NA	NA	C	G	0.195387	-0.038759	0.0125595	0.0020286
rs1815892	1	0	1	0	1	T	G	0.5812	0.0105	0.0018	3.902e-09	T	G	NA	0.033	0.012	0.0075	T	G	0.526131	0.008395	0.0096179	0.382744
rs1863652	1	0	1	0	1	A	G	0.3529	-0.0103	0.0019	3.047e-08	A	G	NA	-0.027	0.013	0.036	A	G	0.330965	-0.026507	0.0096777	0.0061628
rs1891216	1	0	1	0	1	T	G	0.6305	-0.0104	0.0018	2.033e-08	T	G	NA	0.028	0.013	0.027	T	G	0.647557	-0.006178	0.0100568	0.539009
rs1896686	1	0	1	0	1	A	G	0.4937	-0.0099	0.0018	3.116e-08	A	G	NA	-0.027	0.012	0.026	A	G	0.492474	-0.001124	0.0094191	0.905012
rs1942831	1	0	0	0	0	C	G	0.2966	0.0108	0.0019	2.927e-08	NA	NA	NA	NA	NA	NA	C	G	0.327261	0.007731	0.0099514	0.437232
rs1969354	1	0	1	0	1	T	C	0.2219	-0.0172	0.0022	2.516e-15	T	C	NA	-0.05	0.014	0.00058	T	C	0.244182	-0.013623	0.0114059	0.232329
rs1992145	1	0	1	0	1	A	G	0.5511	0.0111	0.0018	5.767e-10	A	G	NA	0.0093	0.012	0.45	A	G	0.522928	-0.00961	0.009493	0.311382
rs2008514	1	0	1	0	1	A	G	0.3838	0.017	0.0017	8.562e-23	A	G	NA	0.024	0.013	0.065	A	G	0.345158	0.013852	0.0101382	0.171841
rs2022464	1	0	1	0	1	A	C	0.3062	-0.0129	0.0019	1.671e-11	A	C	NA	-0.0091	0.013	0.49	A	C	0.353956	-0.007746	0.0098145	0.429972
rs2023681	0	1	0	1	1	A	G	0.0814	-0.0078	0.0031	0.01333	A	G	NA	-0.12	0.021	3.9e-09	A	G	0.139695	-0.039137	0.0176564	0.0266508
rs2061708	1	0	0	0	0	C	G	0.5884	0.0152	0.002	2.127e-14	NA	NA	NA	NA	NA	NA	C	G	0.583338	0.014182	0.0097005	0.143743
rs2069443	1	0	1	0	1	T	G	0.7423	-0.0119	0.0021	1.401e-08	T	G	NA	-0.044	0.014	0.0014	T	G	0.727688	-0.01507	0.0106586	0.157395
rs2112347	1	0	1	0	1	T	G	0.63	0.015	0.0017	8.407e-18	T	G	NA	0.033	0.013	0.0095	T	G	0.598601	0.005855	0.0096581	0.544364
rs2161097	1	0	1	0	1	T	C	0.4408	0.0126	0.0018	2.107e-12	T	C	NA	0.026	0.012	0.035	T	C	0.439825	0.006929	0.0093941	0.460765
rs2161228	1	0	1	0	1	T	C	0.102	0.0192	0.0029	4.317e-11	T	C	NA	0.017	0.02	0.41	T	C	0.128165	0.022479	0.0140955	0.110766
rs2167750	1	0	1	0	1	T	C	0.4729	0.0199	0.0018	6.473e-29	T	C	NA	0.035	0.012	0.0043	T	C	0.501907	0.017545	0.0093094	0.0594766
rs2176598	1	0	1	0	1	T	C	0.2357	0.0128	0.0019	5.505e-11	T	C	NA	0.071	0.014	3e-07	T	C	0.265105	0.026064	0.0111278	0.0191686
rs2178663	1	0	1	0	1	T	C	0.32	-0.0263	0.0019	2.794e-43	T	C	NA	-0.021	0.013	0.1	T	C	0.288653	-0.027499	0.0103533	0.007906
rs220381	1	0	1	0	1	A	G	0.6733	-0.0106	0.0019	2.786e-08	A	G	NA	0.015	0.014	0.29	A	G	0.678583	-0.006163	0.0106249	0.561879
rs2215383	0	1	0	1	1	T	C	0.4693	0.0004	0.0017	0.829	T	C	NA	-0.069	0.012	1.4e-08	T	C	0.454702	-0.003036	0.0092116	0.741715
rs2235148	1	0	1	0	1	T	C	0.3617	0.0119	0.0018	9.233e-11	T	C	NA	0.025	0.013	0.046	T	C	0.387835	0.006053	0.0094408	0.521425
rs2236519	1	0	1	0	1	A	G	0.3693	0.0212	0.0018	1.894e-30	A	G	NA	0.015	0.013	0.22	A	G	0.38113	0.018642	0.009506	0.0498705
rs2237895	0	1	0	1	1	A	C	0.512	-0.0008	0.0019	0.6686	A	C	NA	-0.097	0.013	1.7e-13	A	C	0.593413	-0.001854	0.0105184	0.860088
rs2254069	1	0	0	0	0	A	G	0.1283	0.0209	0.0027	4.772e-15	A	G	NA	0.026	0.019	0.17	A	G	0.155688	0.002842	0.0125063	0.820233
rs2276390	1	0	1	0	1	T	G	0.3375	-0.021	0.0019	5.76e-28	T	G	NA	0.0019	0.013	0.88	T	G	0.353413	-0.022778	0.0098123	0.0202674
rs2294239	1	0	1	0	1	A	G	0.5683	0.02	0.0017	3.173e-31	A	G	NA	0.001	0.012	0.94	A	G	0.580818	0.018562	0.0093116	0.0462141
rs2298632	1	0	1	0	1	T	C	0.486	-0.0144	0.0017	3.492e-17	T	C	NA	-0.0012	0.013	0.92	T	C	0.464644	0.008159	0.0094278	0.386809
rs231360	0	1	0	1	1	T	C	0.3564	0	0.0019	0.9809	T	C	NA	0.079	0.013	9.5e-10	T	C	0.44502	0.001256	0.0101578	0.901593
rs2333496	1	0	1	0	1	T	C	0.6859	0.0104	0.0018	1.077e-08	T	C	NA	-0.0075	0.013	0.58	T	C	0.66221	-0.001735	0.0101404	0.864147
rs2371767	1	0	0	0	0	C	G	0.2698	-0.0291	0.0019	1e-54	NA	NA	NA	NA	NA	NA	C	G	0.317847	0.014826	0.0100578	0.140462
rs2391168	1	0	1	0	1	A	C	0.1947	0.026	0.0021	1.382e-34	A	C	NA	0.0032	0.015	0.84	A	C	0.236362	0.010699	0.0107368	0.319016
rs2398893	1	0	1	0	1	A	G	0.7143	0.0157	0.0019	9.007e-17	A	G	NA	-0.0012	0.013	0.93	A	G	0.739667	0.010346	0.010576	0.32795
rs244722	1	0	1	0	1	A	C	0.4969	-0.013	0.002	5.08e-11	A	C	NA	-0.0035	0.013	0.78	A	C	0.507648	-0.004973	0.00982	0.612563
rs2481665	1	0	1	0	1	T	C	0.5821	0.0112	0.0017	3.783e-11	T	C	NA	-0.0022	0.012	0.86	T	C	0.622989	0.024662	0.0098927	0.012669
rs2509963	1	0	1	0	1	T	C	0.2608	-0.0143	0.002	2.809e-12	T	C	NA	0.013	0.014	0.34	T	C	0.295889	0.004046	0.0102447	0.69289
rs2524137	1	0	0	0	0	T	C	0.6399	0.0228	0.002	8.655e-29	T	C	NA	0.027	0.014	0.056	NA	NA	NA	NA	NA	NA
rs2526886	1	0	1	0	1	T	G	0.69	0.0125	0.0021	3.646e-09	T	G	NA	0.014	0.013	0.27	T	G	0.666077	0.003492	0.0100101	0.727202
rs2696309	1	0	1	0	1	T	C	0.2768	-0.0108	0.002	4.112e-08	T	C	NA	-0.003	0.014	0.83	T	C	0.310737	-0.001384	0.0100187	0.890129
rs2714341	1	0	1	0	1	T	G	0.548	-0.0105	0.0017	6.434e-10	T	G	NA	-0.0024	0.012	0.84	T	G	0.533967	-0.005784	0.009292	0.533633
rs2715135	1	0	1	0	1	T	G	0.3706	0.0109	0.0018	4.092e-09	T	G	NA	-0.003	0.013	0.81	T	G	0.383192	0.00574	0.00943	0.542725
rs2727331	1	0	1	0	1	T	G	0.323	0.0133	0.0019	1.351e-12	T	G	NA	0.018	0.013	0.17	T	G	0.367489	-0.001252	0.0097374	0.897693
rs2791558	1	0	1	0	1	T	C	0.2624	0.0128	0.002	4.056e-10	T	C	NA	0.0025	0.014	0.86	T	C	0.239299	-0.000484	0.0108367	0.964376
rs2799465	1	0	1	0	1	T	C	0.8481	-0.0147	0.0025	3.071e-09	T	C	NA	-0.031	0.018	0.075	T	C	0.825384	0.00177	0.0121142	0.883835
rs2802536	1	0	1	0	1	T	C	0.1809	0.0151	0.0023	7.792e-11	T	C	NA	0.0066	0.015	0.67	T	C	0.195806	0.020518	0.0125943	0.103281
rs2808104	1	0	1	0	1	T	C	0.2244	-0.0124	0.0021	2.294e-09	T	C	NA	-0.013	0.015	0.37	T	C	0.220162	-0.02273	0.010991	0.0386341
rs2815749	1	0	1	0	1	A	G	0.1845	-0.0166	0.0021	6.367e-15	A	G	NA	-0.059	0.015	0.00013	A	G	0.193797	-0.031083	0.0132787	0.0192413
rs2823096	1	0	1	0	1	A	G	0.8115	0.0128	0.0023	3.174e-08	A	G	NA	-0.0051	0.016	0.75	A	G	0.822766	-0.029766	0.0120512	0.0135125
rs2836179	1	0	1	0	1	A	G	0.4137	-0.0132	0.0018	2.439e-13	A	G	NA	0.0029	0.012	0.81	A	G	0.456152	-0.010479	0.0094952	0.26976
rs2838006	1	0	1	0	1	T	C	0.3563	-0.0109	0.0019	4.965e-09	T	C	NA	-0.022	0.013	0.083	T	C	0.356965	-0.011732	0.0101002	0.245414
rs28451064	1	0	1	0	1	A	G	0.1268	0.0177	0.003	4.228e-09	A	G	NA	-0.027	0.019	0.17	A	G	0.121186	0.127571	0.015952	1.33e-15
rs28647893	1	0	1	0	1	T	C	0.482	-0.0116	0.002	2.91e-09	T	C	NA	-0.014	0.014	0.31	T	C	0.439634	-0.016242	0.0116829	0.164458
rs28650790	0	1	0	0	0	T	C	0.1695	0.0238	0.0024	8.281e-24	T	C	NA	0.1	0.016	7.4e-10	T	C	0.168783	0.045223	0.0124564	0.0002829
rs2925979	1	0	1	0	1	T	C	0.2958	0.0215	0.0018	1.623e-31	T	C	NA	0.074	0.013	2.7e-08	T	C	0.318921	0.016408	0.0103283	0.112142
rs2964006	1	0	1	0	1	T	G	0.4566	0.013	0.002	3.573e-11	T	G	NA	-0.0016	0.012	0.9	T	G	0.430129	0.018799	0.0096766	0.0520482
rs2981423	1	0	1	0	1	T	C	0.9375	0.0194	0.0035	3.643e-08	T	C	NA	0.037	0.025	0.13	T	C	0.941718	-0.039935	0.0209728	0.0568925
rs2993481	1	0	0	0	0	A	T	0.6678	-0.0145	0.0023	1.323e-10	NA	NA	NA	NA	NA	NA	A	T	0.827654	0.012222	0.0132005	0.35451
rs3092781	1	0	1	0	1	T	C	0.451	-0.0145	0.0017	1.915e-17	T	C	NA	-0.045	0.012	0.0002	T	C	0.457372	0.01016	0.0091693	0.267841
rs317646	1	0	1	0	1	A	G	0.7313	-0.011	0.002	2.557e-08	A	G	NA	-0.01	0.014	0.46	A	G	0.705518	-0.012918	0.0102251	0.206461
rs332105	1	0	1	0	1	A	G	0.5544	-0.0139	0.0018	1.119e-14	A	G	NA	0.0015	0.013	0.9	A	G	0.535921	0.005254	0.0096342	0.585514
rs340874	0	1	0	1	1	T	C	0.4548	-0.005	0.0017	0.002736	T	C	NA	-0.068	0.012	3.4e-08	T	C	0.479745	0.006898	0.0093235	0.459392
rs34848977	1	0	1	0	1	A	G	0.2952	0.0119	0.0021	2.852e-08	A	G	NA	-0.0056	0.013	0.67	A	G	0.318434	0.01313	0.0098178	0.181102
rs35154326	1	0	1	0	1	A	G	0.7224	0.0138	0.0022	4.848e-10	A	G	NA	0.0035	0.014	0.8	A	G	0.687355	0.001621	0.0104717	0.876981
rs35169799	1	0	1	0	1	T	C	0.0615	0.0373	0.0041	6.257e-20	T	C	NA	0.073	0.028	0.0091	T	C	0.050722	0.031387	0.0234658	0.181038
rs35352848	0	1	0	0	0	T	C	0.7926	0.0054	0.0024	0.0247	T	C	NA	0.083	0.015	1.5e-08	T	C	0.785417	-0.008766	0.0111235	0.43066
rs35643724	1	0	1	0	1	A	G	0.144	-0.0252	0.0028	2.883e-19	A	G	NA	0.031	0.018	0.097	A	G	0.14198	0.01148	0.0135883	0.398196
rs35708461	1	0	1	0	1	T	C	0.2153	0.0135	0.0024	1.733e-08	T	C	NA	0.013	0.015	0.39	T	C	0.209839	-0.000852	0.0113907	0.940376
rs3747579	1	0	1	0	1	T	C	0.7114	-0.015	0.0018	4.067e-16	T	C	NA	-0.034	0.014	0.015	T	C	0.676763	-0.019241	0.010286	0.0613996
rs3754963	1	0	0	0	0	A	T	0.7619	0.0113	0.002	2.128e-08	NA	NA	NA	NA	NA	NA	A	T	0.741733	0.018746	0.0107737	0.081863
rs3764002	1	0	1	0	1	T	C	0.2635	-0.0211	0.002	3.913e-27	T	C	NA	-0.037	0.015	0.01	T	C	0.276938	-0.008007	0.0104782	0.444775
rs377436	1	0	1	0	1	A	G	0.2932	-0.0109	0.0019	1.782e-08	A	G	NA	-0.0087	0.013	0.51	A	G	0.279913	-0.005886	0.0104131	0.571903
rs3786897	1	0	1	0	1	A	G	0.5805	-0.0237	0.0017	1.451e-43	A	G	NA	0.019	0.012	0.12	A	G	0.597782	0.018848	0.0095973	0.0495426
rs3789615	1	0	1	0	1	T	C	0.4283	-0.0133	0.0017	5.813e-15	T	C	NA	-0.0003	0.013	0.98	T	C	0.499741	-0.00215	0.0097602	0.825651
rs3802177	0	1	0	1	1	A	G	0.291	-0.001	0.0018	0.5848	A	G	NA	-0.11	0.013	1.7e-17	A	G	0.300348	-0.010907	0.010249	0.287239
rs3804381	1	0	1	0	1	A	G	0.2746	0.0124	0.002	4.995e-10	A	G	NA	0.011	0.014	0.42	A	G	0.315479	0.012225	0.0101241	0.227235
rs380654	1	0	0	0	0	C	G	0.5971	-0.0122	0.0018	1.222e-11	NA	NA	NA	NA	NA	NA	C	G	0.588541	-0.007138	0.0092931	0.44243
rs3821943	0	1	0	1	1	T	C	0.5663	0.004	0.0018	0.02421	T	C	NA	0.1	0.012	4.2e-16	T	C	0.529061	0.009529	0.0096657	0.324203
rs3825061	1	0	1	0	1	T	C	0.387	0.0142	0.0018	5.454e-15	T	C	NA	0.019	0.012	0.12	T	C	0.365837	0.015728	0.0097678	0.107357
rs3891424	1	0	1	0	1	A	G	0.0527	-0.0278	0.0044	3.997e-10	A	G	NA	-0.035	0.025	0.16	A	G	0.045764	-0.041799	0.0258545	0.105943
rs39312	1	0	1	0	1	A	C	0.6205	-0.0154	0.0018	3.496e-18	A	C	NA	0.02	0.013	0.11	A	C	0.601949	-0.018079	0.0094365	0.055383
rs4075353	1	0	1	0	1	A	G	0.3445	-0.0119	0.0021	9.319e-09	A	G	NA	-0.0016	0.013	0.9	A	G	0.37828	0.002546	0.0097656	0.794316
rs4145698	1	0	0	0	0	A	T	0.658	0.0108	0.0019	7.71e-09	NA	NA	NA	NA	NA	NA	A	T	0.624999	0.003913	0.0097743	0.68891
rs414865	1	0	0	0	0	A	T	0.6795	0.0109	0.0019	1.187e-08	NA	NA	NA	NA	NA	NA	A	T	0.631527	-0.015886	0.0097895	0.104642
rs4238013	0	1	0	0	0	T	C	0.7922	0.005	0.0024	0.0392	T	C	NA	-0.099	0.017	3.6e-09	T	C	0.779202	-0.017295	0.0130169	0.18396
rs4239275	1	0	1	0	1	T	C	0.4129	0.0118	0.0018	3.261e-11	T	C	NA	0.011	0.016	0.47	T	C	0.466955	0.013488	0.0118241	0.253987
rs4243130	1	0	1	0	1	T	G	0.8081	-0.0121	0.0021	1.675e-08	T	G	NA	-0.0088	0.016	0.57	T	G	0.811732	-0.013127	0.0121359	0.279401
rs4283409	1	0	1	0	1	A	G	0.4059	-0.0102	0.0018	2.343e-08	A	G	NA	-0.026	0.013	0.04	A	G	0.409902	-0.026396	0.009808	0.007118
rs429358	1	1	1	0	1	T	C	0.8459	0.0346	0.0027	4.214e-37	T	C	NA	0.12	0.019	1.4e-10	T	C	0.86753	-0.090851	0.0151807	2.17e-09
rs4372913	1	0	1	0	1	A	G	0.7875	-0.014	0.0022	8.599e-11	A	G	NA	-0.057	0.014	7.8e-05	A	G	0.784696	0.004829	0.0113386	0.670187
rs4382592	1	0	1	0	1	T	G	0.3055	0.012	0.0019	2.712e-10	T	G	NA	0.022	0.013	0.11	T	G	0.343941	0.010715	0.0098297	0.275687
rs4395620	1	0	1	0	1	T	C	0.5756	0.0106	0.0018	3.568e-09	T	C	NA	0.0069	0.012	0.57	T	C	0.555737	0.016319	0.0094658	0.0847095
rs4402960	0	1	0	1	1	T	G	0.3135	0.0095	0.0018	1.959e-07	T	G	NA	0.14	0.013	2.7e-25	T	G	0.328957	0.013952	0.0097026	0.150446
rs4454042	1	0	1	0	1	T	C	0.2734	0.0127	0.002	1.368e-10	T	C	NA	0.026	0.014	0.056	T	C	0.285375	-0.010939	0.0104565	0.295495
rs4586926	1	0	0	0	0	A	C	0.6363	0.0106	0.0018	1e-08	A	C	NA	-0.014	0.013	0.27	NA	NA	NA	NA	NA	NA
rs459193	1	0	1	0	1	A	G	0.2496	0.0239	0.0019	1.074e-35	A	G	NA	-0.06	0.014	1.8e-05	A	G	0.296637	-0.026366	0.0101567	0.0094337
rs4635727	1	0	1	0	1	A	G	0.7226	0.0118	0.002	2.351e-09	A	G	NA	0.024	0.013	0.075	A	G	0.685807	0.00652	0.0099188	0.510964
rs4660808	1	0	1	0	1	T	C	0.223	0.0145	0.0021	7.577e-12	T	C	NA	0.059	0.014	2.6e-05	T	C	0.196913	0.017716	0.0119404	0.137887
rs4673616	1	0	1	0	1	T	G	0.6367	-0.0121	0.002	2.703e-09	T	G	NA	-0.031	0.014	0.023	T	G	0.685838	-0.006872	0.0101697	0.499212
rs4714704	1	0	1	0	1	A	G	0.2737	-0.0167	0.002	1.132e-16	A	G	NA	0.059	0.015	0.00012	A	G	0.293101	-0.009813	0.0103653	0.343782
rs4718966	1	0	1	0	1	T	C	0.4119	0.0102	0.0018	1.692e-08	T	C	NA	0.028	0.012	0.025	T	C	0.43499	0.00429	0.009392	0.647834
rs4738141	1	0	1	0	1	A	G	0.7436	-0.02	0.0019	7.338e-25	A	G	NA	-0.02	0.014	0.16	A	G	0.693309	-0.011404	0.0101991	0.263506
rs4773395	1	0	1	0	1	A	G	0.4577	0.0106	0.0018	3.423e-09	A	G	NA	0.011	0.013	0.4	A	G	0.466134	0.003423	0.0095017	0.718658
rs4774420	0	1	0	0	0	T	C	0.3209	0.0026	0.0019	0.1645	T	C	NA	-0.075	0.013	2.7e-08	T	C	0.291983	0.001717	0.0103435	0.868159
rs4779526	1	0	0	0	0	A	T	0.7568	0.0132	0.0021	2.086e-10	NA	NA	NA	NA	NA	NA	A	T	0.738966	0.007009	0.010626	0.509504
rs4788204	1	0	1	0	1	A	G	0.4594	0.0169	0.0018	2.638e-21	A	G	NA	0.045	0.012	0.00023	A	G	0.446022	-0.008364	0.0092877	0.367829
rs4837261	1	0	1	0	1	T	C	0.1786	0.0129	0.0023	1.452e-08	T	C	NA	0.0044	0.015	0.77	T	C	0.213657	-0.001115	0.0114037	0.922111
rs4846569	0	1	0	0	0	T	C	0.2855	-0.0228	0.0022	5.588e-26	T	C	NA	-0.077	0.013	8.8e-09	T	C	0.267284	-0.006277	0.0105456	0.551693
rs4851283	1	0	0	0	0	C	G	0.3074	0.0164	0.0021	1.541e-14	NA	NA	NA	NA	NA	NA	C	G	0.312741	0.018467	0.0110246	0.0939212
rs4868256	1	0	1	0	1	T	C	0.5008	0.0108	0.0019	8.656e-09	T	C	NA	-0.0031	0.013	0.81	T	C	0.484906	-0.00484	0.0096092	0.614484
rs4894803	1	0	1	0	1	A	G	0.6004	0.0149	0.0018	3.743e-16	A	G	NA	-0.0065	0.013	0.61	A	G	0.622883	-0.017193	0.0098797	0.0818177
rs4902632	1	0	0	0	0	A	T	0.1778	0.0155	0.0024	1.782e-10	NA	NA	NA	NA	NA	NA	A	T	0.294053	0.010873	0.0115384	0.346025
rs5219	0	1	0	0	0	T	C	0.3519	0.0044	0.002	0.03201	T	C	NA	0.068	0.012	4.3e-08	T	C	0.376922	0.010787	0.0095006	0.256206
rs525731	1	0	1	0	1	A	G	0.5886	0.0129	0.0018	7.836e-13	A	G	NA	0.024	0.012	0.046	A	G	0.552307	-0.012199	0.0093626	0.192593
rs536665	1	0	1	0	1	A	G	0.7979	-0.0171	0.0024	2.183e-12	A	G	NA	-0.022	0.015	0.15	A	G	0.815845	-0.007752	0.0125498	0.536773
rs55677077	1	0	1	0	1	T	C	0.4532	-0.0102	0.0018	2.773e-08	T	C	NA	-0.022	0.012	0.066	T	C	0.521305	-0.004084	0.0092898	0.660213
rs55747707	1	0	1	0	1	A	G	0.1765	-0.0154	0.0023	3.396e-11	A	G	NA	-0.0068	0.016	0.67	A	G	0.177173	-0.008513	0.01283	0.506997
rs55920843	1	0	1	0	1	T	G	0.9886	0.0623	0.0092	1.549e-11	T	G	NA	0.062	0.056	0.26	T	G	0.988669	0.104992	0.0675491	0.120111
rs579682	1	0	1	0	1	T	C	0.7141	-0.0133	0.002	2.022e-11	T	C	NA	-0.036	0.014	0.0083	T	C	0.691103	0.003825	0.0101991	0.707635
rs587271	1	0	1	0	1	T	C	0.6904	0.0106	0.0019	3.184e-08	T	C	NA	-0.0021	0.015	0.89	T	C	0.691658	0.006869	0.0116167	0.554315
rs591939	1	0	1	0	1	A	G	0.7547	-0.0177	0.0023	9.11e-15	A	G	NA	-0.043	0.014	0.0028	A	G	0.761736	-0.031631	0.0110138	0.0040795
rs6021889	1	0	1	0	1	A	G	0.7102	0.0203	0.0019	2.463e-27	A	G	NA	0.041	0.014	0.0024	A	G	0.737387	0.002716	0.0105412	0.796674
rs605066	1	0	1	0	1	T	C	0.5834	-0.0192	0.0018	2.381e-26	T	C	NA	-0.012	0.012	0.34	T	C	0.569756	-0.006222	0.0095158	0.513202
rs60570301	1	0	1	0	1	A	G	0.1175	-0.0174	0.0031	1.482e-08	A	G	NA	-0.053	0.019	0.0056	A	G	0.120764	-0.002255	0.0150558	0.880941
rs6130360	1	0	1	0	1	A	G	0.8485	0.0151	0.0025	1.133e-09	A	G	NA	0.064	0.018	0.0003	A	G	0.831411	0.005723	0.0121587	0.637861
rs61876729	1	0	0	0	0	A	G	0.9091	0.0214	0.0034	5.546e-10	A	G	NA	0.039	0.025	0.12	A	G	0.915006	0.011398	0.0206947	0.581792
rs61986159	1	0	1	0	1	T	C	0.2312	0.0136	0.0023	4.847e-09	T	C	NA	0.019	0.014	0.17	T	C	0.218382	0.003782	0.0113038	0.737944
rs62063286	1	0	0	0	0	T	C	0.781	0.0242	0.0024	2.491e-23	T	C	NA	0.023	0.019	0.23	NA	NA	NA	NA	NA	NA
rs62095889	1	0	1	0	1	A	G	0.3426	-0.0166	0.0021	1.623e-15	A	G	NA	-0.036	0.013	0.005	A	G	0.321441	-0.007813	0.0100101	0.435088
rs62206548	1	0	1	0	1	T	G	0.1732	-0.0171	0.0026	5.049e-11	T	G	NA	0.0041	0.016	0.8	T	G	0.184196	-0.013048	0.0120273	0.27798
rs62424543	1	0	1	0	1	A	G	0.9296	-0.0215	0.0038	2.215e-08	A	G	NA	-0.0078	0.025	0.76	A	G	0.931387	-0.010333	0.0178758	0.563234
rs62506196	1	0	1	0	1	A	C	0.8376	-0.0159	0.0027	2.696e-09	A	C	NA	-0.018	0.017	0.29	A	C	0.822921	0.013495	0.0119208	0.257612
rs62530366	0	1	0	0	0	A	G	0.619	-0.002	0.002	0.3368	A	G	NA	-0.076	0.013	1.9e-08	A	G	0.626663	-0.005361	0.0107389	0.617631
rs6430168	1	0	1	0	1	T	G	0.209	0.0123	0.0022	1.382e-08	T	G	NA	0.019	0.015	0.19	T	G	0.25328	-0.016354	0.0112267	0.145197
rs6433219	1	0	1	0	1	A	G	0.2662	0.0136	0.002	2.253e-11	A	G	NA	0.016	0.014	0.28	A	G	0.224163	0.004718	0.0124172	0.703978
rs645040	1	0	1	0	1	T	G	0.7704	0.0156	0.002	1.154e-14	T	G	NA	0.024	0.015	0.11	T	G	0.760153	0.038585	0.0112484	0.000603
rs647248	1	0	1	0	1	A	G	0.5405	0.0105	0.0018	6.491e-09	A	G	NA	0.014	0.012	0.25	A	G	0.538981	-0.004993	0.0094452	0.597063
rs6474945	1	0	0	0	0	T	G	0.4535	-0.0101	0.0017	2.669e-09	T	G	NA	-0.011	0.012	0.35	T	G	0.464238	-0.007686	0.0092638	0.406718
rs6567160	1	0	1	0	1	T	C	0.7532	-0.0263	0.002	2.53e-39	T	C	NA	-0.065	0.014	4.3e-06	T	C	0.745694	-0.057739	0.0105597	4.56e-08
rs6590683	1	0	1	0	1	T	C	0.4791	0.0113	0.0018	3.285e-10	T	C	NA	-0.0003	0.012	0.98	T	C	0.463016	0.007815	0.0099351	0.431513
rs6688233	1	0	1	0	1	T	C	0.2394	0.0186	0.0021	3.021e-19	T	C	NA	0.012	0.015	0.44	T	C	0.220464	-0.027476	0.0117155	0.0190134
rs668871	1	0	1	0	1	T	C	0.469	-0.0134	0.002	7.192e-12	T	C	NA	-0.017	0.012	0.16	T	C	0.462054	-0.034335	0.0092192	0.0001959
rs67184556	1	0	0	0	0	T	C	0.3218	-0.0117	0.0021	4.928e-08	T	C	NA	-0.0023	0.013	0.86	NA	NA	NA	NA	NA	NA
rs6719428	1	0	1	0	1	T	C	0.7053	-0.017	0.002	3.763e-18	T	C	NA	-0.016	0.013	0.21	T	C	0.703642	-0.029111	0.0102773	0.0046177
rs6743060	1	0	1	0	1	A	C	0.8423	0.0266	0.0022	1.795e-32	A	C	NA	0.046	0.016	0.0036	A	C	0.801793	0.036957	0.0123781	0.0028296
rs6749646	1	0	0	0	0	A	T	0.7801	-0.021	0.0022	5.985e-22	NA	NA	NA	NA	NA	NA	A	T	0.814234	-0.02171	0.0125237	0.0830045
rs6757251	0	1	0	0	0	T	C	0.1062	0.0169	0.0027	4.81e-10	T	C	NA	-0.13	0.021	1.9e-10	T	C	0.101905	0.041886	0.0151373	0.0056562
rs6785245	1	0	1	0	1	T	C	0.6072	-0.0112	0.0018	7.208e-10	T	C	NA	-0.016	0.013	0.21	T	C	0.635118	-0.003346	0.0096396	0.72851
rs6795831	1	0	1	0	1	A	C	0.8143	0.0288	0.0023	2.091e-37	A	C	NA	0.028	0.015	0.072	A	C	0.80374	0.036796	0.0117981	0.0018158
rs6861681	1	0	1	0	1	A	G	0.2918	0.018	0.0018	1.378e-22	A	G	NA	0.0066	0.013	0.61	A	G	0.264315	-0.010172	0.0108487	0.348436
rs6870983	1	0	1	0	1	T	C	0.2089	-0.0155	0.002	2.076e-14	T	C	NA	-0.014	0.015	0.34	T	C	0.24203	-0.018614	0.0110312	0.0915259
rs6874848	1	0	0	0	0	A	T	0.6995	-0.0138	0.002	1.75e-12	NA	NA	NA	NA	NA	NA	A	T	0.698413	0.008338	0.0101795	0.412731
rs6898870	1	0	1	0	1	A	G	0.2612	-0.0156	0.002	1.032e-14	A	G	NA	0.051	0.014	0.00018	A	G	0.279254	0.026002	0.0102121	0.0108904
rs6932767	1	0	1	0	1	T	G	0.7926	0.0155	0.0022	2.196e-12	T	G	NA	0.018	0.015	0.24	T	G	0.789676	-0.016457	0.0118589	0.165218
rs693301	1	0	1	0	1	T	C	0.4409	0.0105	0.0018	4.021e-09	T	C	NA	-0.0052	0.012	0.68	T	C	0.434871	-0.012561	0.0092518	0.174566
rs6941962	1	0	0	0	0	A	T	0.156	0.0237	0.0026	5.276e-20	NA	NA	NA	NA	NA	NA	A	T	0.16283	-0.029712	0.0149298	0.0465785
rs7070670	1	0	1	0	1	T	C	0.3228	-0.0132	0.0021	3.644e-10	T	C	NA	-0.0042	0.013	0.75	T	C	0.296283	0.012541	0.0103294	0.224708
rs7101	1	0	1	0	1	T	C	0.7533	-0.0111	0.002	1.965e-08	T	C	NA	-0.027	0.014	0.061	T	C	0.708143	-0.013843	0.0103023	0.17905
rs711869	1	0	1	0	1	A	G	0.5566	-0.0171	0.0018	2.375e-21	A	G	NA	0.0055	0.012	0.66	A	G	0.539787	-0.006056	0.0094115	0.519921
rs71385734	1	0	1	0	1	T	G	0.8266	0.0192	0.0026	1.062e-13	T	G	NA	0.008	0.021	0.69	T	G	0.842512	-0.000228	0.0164169	0.988919
rs7143963	1	0	1	0	1	T	C	0.1689	0.0136	0.0022	3.307e-10	T	C	NA	0.054	0.016	0.00072	T	C	0.190865	0.012086	0.0119534	0.311972
rs7206608	1	0	0	0	0	C	G	0.6754	-0.0127	0.0019	2.481e-11	NA	NA	NA	NA	NA	NA	C	G	0.696485	0.000749	0.0104315	0.94276
rs7213608	1	0	1	0	1	T	C	0.6826	-0.0171	0.0019	6.951e-19	T	C	NA	-0.015	0.014	0.27	T	C	0.680715	-0.023461	0.0109138	0.0315824
rs7217226	1	0	1	0	1	T	G	0.6555	-0.0137	0.0018	9.937e-15	T	G	NA	-0.0012	0.013	0.93	T	G	0.64343	-0.048869	0.0095364	2.98e-07
rs7222	1	0	1	0	1	T	C	0.499	0.0109	0.0018	1.169e-09	T	C	NA	0.017	0.013	0.17	T	C	0.498737	-0.009442	0.0097667	0.333668
rs7250389	1	0	1	0	1	T	G	0.3073	0.013	0.0019	1.333e-11	T	G	NA	0.013	0.013	0.3	T	G	0.288786	-0.024248	0.0105282	0.0212706
rs72940579	1	0	1	0	1	T	C	0.3309	-0.0124	0.0021	3.532e-09	T	C	NA	-0.026	0.014	0.058	T	C	0.272254	-0.011245	0.0114798	0.327309
rs72959041	1	0	1	0	1	A	G	0.0409	0.126	0.0044	4.56e-183	A	G	NA	0.018	0.03	0.56	A	G	0.044495	0.013346	0.0266551	0.616588
rs7311622	1	0	1	0	1	T	C	0.4526	-0.0119	0.0018	2.959e-11	T	C	NA	-0.0099	0.013	0.44	T	C	0.422669	-0.015645	0.0097124	0.107218
rs7350648	1	0	0	0	0	T	G	0.8008	0.0138	0.0025	1.986e-08	T	G	NA	-0.022	0.015	0.12	T	G	0.785779	-0.008416	0.0122804	0.493141
rs7395513	1	0	1	0	1	A	G	0.4389	-0.0173	0.002	2.458e-18	A	G	NA	-0.015	0.013	0.22	A	G	0.433378	-0.010966	0.0098471	0.26544
rs7428936	0	1	0	1	1	T	C	0.5611	0.0212	0.0017	1.68e-36	T	C	NA	0.07	0.012	1e-08	T	C	0.518989	-0.012417	0.0096309	0.1973
rs7451008	0	1	0	1	1	T	C	0.7369	-0.0054	0.0022	0.01448	T	C	NA	-0.17	0.013	3.8e-37	T	C	0.714903	-0.021794	0.0102197	0.0329619
rs7453812	1	0	1	0	1	T	G	0.0481	-0.0237	0.004	3.329e-09	T	G	NA	-0.026	0.029	0.35	T	G	0.054488	-0.022847	0.0249355	0.359539
rs74628422	1	0	1	0	1	A	G	0.204	0.0141	0.0024	9.102e-09	A	G	NA	0.0015	0.015	0.92	A	G	0.191015	0.013606	0.0119034	0.253026
rs747249	1	0	1	0	1	A	G	0.3588	0.0111	0.0019	2.65e-09	A	G	NA	-0.0049	0.013	0.71	A	G	0.357597	0.001126	0.0102284	0.912341
rs747601	1	0	0	0	0	A	T	0.275	-0.0128	0.002	7.274e-11	NA	NA	NA	NA	NA	NA	A	T	0.307301	-0.033818	0.0101426	0.0008553
rs7492628	1	0	0	0	0	C	G	0.6801	-0.0125	0.0019	7.893e-11	NA	NA	NA	NA	NA	NA	C	G	0.703088	-0.032848	0.0106944	0.0021298
rs7528123	1	0	1	0	1	T	C	0.6177	-0.0103	0.0018	1.416e-08	T	C	NA	0.011	0.013	0.4	T	C	0.639923	-0.014558	0.0097124	0.133898
rs7531656	1	0	1	0	1	A	G	0.3296	0.0163	0.0018	1.41e-19	A	G	NA	-0.0024	0.013	0.85	A	G	0.370838	0.006744	0.009607	0.482689
rs753804	1	0	0	0	0	C	G	0.1748	0.0172	0.0023	2.062e-13	NA	NA	NA	NA	NA	NA	C	G	0.213852	-0.000957	0.0112365	0.932127
rs757209	0	1	0	0	0	A	G	0.4067	-0.0013	0.002	0.5307	A	G	NA	-0.083	0.014	1.1e-09	A	G	0.425673	0.006693	0.0103414	0.517498
rs7587522	1	0	0	0	0	C	G	0.3462	-0.0107	0.0018	5.494e-09	NA	NA	NA	NA	NA	NA	C	G	0.408387	-0.013685	0.0097939	0.162323
rs7591387	1	0	1	0	1	T	C	0.1024	0.0179	0.0028	9.298e-11	T	C	NA	-0.13	0.021	3e-10	T	C	0.099995	0.039183	0.0152144	0.0100128
rs7594568	1	0	1	0	1	A	G	0.6463	-0.0106	0.0019	1.465e-08	A	G	NA	-0.0089	0.013	0.5	A	G	0.607293	-0.01038	0.0106586	0.330124
rs7598832	1	0	1	0	1	T	C	0.3334	-0.0189	0.0018	1.224e-26	T	C	NA	-0.016	0.013	0.23	T	C	0.365122	-0.001525	0.0097635	0.87588
rs7599312	1	0	1	0	1	A	G	0.2732	-0.0114	0.0019	2.358e-09	A	G	NA	-0.0084	0.014	0.54	A	G	0.247385	-0.026653	0.011193	0.0172555
rs7631052	1	0	1	0	1	A	C	0.3315	0.0105	0.0019	2.451e-08	A	C	NA	0.019	0.013	0.14	A	C	0.326345	0.021951	0.0098058	0.0251842
rs7647305	1	0	1	0	1	T	C	0.2099	-0.0142	0.0021	8.28e-12	T	C	NA	-0.018	0.015	0.24	T	C	0.23754	0.00123	0.0114906	0.914755
rs76550717	0	1	0	0	0	A	G	0.7381	0.0004	0.0025	0.8735	A	G	NA	0.096	0.016	3.8e-09	A	G	0.847168	0.004444	0.0128648	0.729764
rs7680787	1	0	1	0	1	T	C	0.6477	0.0097	0.0018	4.397e-08	T	C	NA	0.0048	0.013	0.7	T	C	0.664317	0.002526	0.0098906	0.798418
rs77165542	1	0	1	0	1	T	C	0.0341	-0.0419	0.0055	1.605e-14	T	C	NA	-0.11	0.041	0.0078	T	C	0.024297	-0.059888	0.0411689	0.145755
rs7744833	1	0	0	0	0	A	G	0.6823	0.0125	0.0019	6.875e-11	A	G	NA	0.062	0.013	1.8e-06	A	G	0.710036	0.01037	0.0102338	0.310914
rs7754297	1	0	1	0	1	A	G	0.2335	0.0136	0.0023	3.382e-09	A	G	NA	0.026	0.014	0.069	A	G	0.259881	-0.011844	0.0110855	0.285328
rs780159	1	0	1	0	1	A	G	0.4292	-0.0133	0.0017	2.861e-14	A	G	NA	-0.046	0.012	0.00018	A	G	0.405539	0.010865	0.0099644	0.275546
rs7861458	1	0	1	0	1	A	C	0.7689	0.0128	0.0023	3.548e-08	A	C	NA	0.016	0.015	0.26	A	C	0.786681	0.011142	0.0119577	0.35145
rs789351	1	0	1	0	1	T	C	0.4202	0.0123	0.0017	7.567e-13	T	C	NA	0.014	0.013	0.26	T	C	0.378305	0.003163	0.0096027	0.741864
rs7898903	1	0	1	0	1	T	C	0.1321	-0.0148	0.0027	3.679e-08	T	C	NA	0.036	0.018	0.049	T	C	0.111767	-0.022448	0.015045	0.135683
rs7903146	0	1	0	1	1	T	C	0.2795	0.0058	0.0019	0.00182	T	C	NA	0.29	0.013	9.3e-108	T	C	0.275894	0.033092	0.0103902	0.001448
rs7907173	1	0	1	0	1	A	G	0.4511	-0.0109	0.0018	9.433e-10	A	G	NA	0.0015	0.012	0.9	A	G	0.460899	-0.018821	0.0091834	0.0404172
rs7919055	1	0	1	0	1	T	C	0.9577	-0.0282	0.0045	4.807e-10	T	C	NA	0.046	0.034	0.17	T	C	0.946804	-0.00358	0.0198061	0.856562
rs793456	1	0	1	0	1	A	G	0.6045	-0.0106	0.0018	3.563e-09	A	G	NA	0.018	0.013	0.14	A	G	0.583627	0.016812	0.009342	0.0719212
rs797486	1	0	1	0	1	A	C	0.8938	0.0316	0.0026	1.089e-34	A	C	NA	0.0074	0.019	0.69	A	C	0.840091	0.020491	0.0139239	0.141118
rs7982447	1	0	1	0	1	T	C	0.8015	-0.0128	0.0022	6.065e-09	T	C	NA	-0.026	0.015	0.087	T	C	0.779965	0.002243	0.0110735	0.839483
rs8043060	1	0	1	0	1	A	G	0.2217	-0.0166	0.002	8.931e-17	A	G	NA	-0.018	0.014	0.22	A	G	0.25336	0.001929	0.0107465	0.857545
rs8054299	1	0	0	0	0	C	G	0.6861	0.0107	0.0019	2.463e-08	NA	NA	NA	NA	NA	NA	C	G	0.715312	0.009727	0.0104793	0.353299
rs8056814	0	1	0	0	0	A	G	0.0975	-0.0033	0.0031	0.2861	A	G	NA	-0.15	0.023	3.7e-11	A	G	0.093244	-0.074016	0.0168036	1.06e-05
rs805770	1	0	1	0	1	T	C	0.3985	0.0178	0.0018	3.415e-22	T	C	NA	0.01	0.013	0.44	T	C	0.451369	-0.005149	0.0103262	0.618035
rs8070737	1	0	1	0	1	T	G	0.1682	0.016	0.0023	7.386e-12	T	G	NA	0.063	0.016	6.3e-05	T	G	0.173746	0.007335	0.0119762	0.540231
rs8071778	1	0	0	0	0	C	G	0.1539	-0.016	0.0025	6.622e-11	NA	NA	NA	NA	NA	NA	C	G	0.162686	0.002161	0.0128126	0.866063
rs809955	1	0	1	0	1	A	G	0.3669	-0.0155	0.002	2.482e-14	A	G	NA	-0.024	0.013	0.051	A	G	0.348555	0.006167	0.0098113	0.529635
rs810517	0	1	0	0	0	T	C	0.4655	-0.0121	0.0018	1.232e-11	T	C	NA	-0.089	0.013	1.3e-12	T	C	0.458714	-0.003102	0.0093757	0.740753
rs8141715	1	0	1	0	1	T	G	0.7545	-0.0136	0.002	1.454e-11	T	G	NA	0.0047	0.014	0.73	T	G	0.709928	-0.016111	0.0100763	0.109843
rs852425	1	0	1	0	1	A	G	0.6498	-0.0102	0.0018	8.397e-09	A	G	NA	-0.016	0.013	0.23	A	G	0.652806	0.007592	0.0102251	0.457794
rs860262	1	0	1	0	1	A	C	0.4903	-0.0118	0.002	1.542e-09	A	C	NA	-0.091	0.012	5.3e-14	A	C	0.445823	-0.005748	0.0094039	0.541044
rs863750	1	0	1	0	1	T	C	0.5836	0.0259	0.0017	6.195e-51	T	C	NA	0.037	0.013	0.0038	T	C	0.588721	0.027788	0.0093898	0.0030825
rs876383	1	0	1	0	1	A	G	0.4508	-0.0132	0.0018	2.132e-13	A	G	NA	0.008	0.013	0.53	A	G	0.424457	-0.008903	0.00938	0.342546
rs881301	1	0	1	0	1	T	C	0.5842	-0.0134	0.0018	1.179e-13	T	C	NA	-0.015	0.013	0.23	T	C	0.579815	-0.010091	0.0092964	0.27771
rs889398	1	0	1	0	1	T	C	0.4146	-0.0171	0.0017	1.985e-23	T	C	NA	-0.029	0.013	0.02	T	C	0.380521	-0.026764	0.0097081	0.0058355
rs901630	1	0	1	0	1	T	C	0.411	-0.0119	0.0017	6.814e-12	T	C	NA	-0.028	0.013	0.031	T	C	0.361045	0.001762	0.0097895	0.857162
rs905938	1	0	1	0	1	T	C	0.7235	0.0126	0.0019	7.831e-11	T	C	NA	-0.011	0.014	0.45	T	C	0.774132	0.039387	0.0117003	0.0007618
rs924814	1	0	1	0	1	A	G	0.3676	0.0114	0.0017	6.053e-11	A	G	NA	0.0011	0.013	0.93	A	G	0.382383	0.006197	0.0095766	0.51757
rs9410573	0	1	0	1	1	T	C	0.5831	-0.0018	0.002	0.3699	T	C	NA	0.073	0.013	2e-08	T	C	0.59241	0.015886	0.0096777	0.100691
rs9425301	1	0	1	0	1	A	C	0.3599	0.0182	0.0018	2.41e-25	A	C	NA	0.0092	0.013	0.47	A	C	0.366331	0.010789	0.0098764	0.274658
rs9515201	1	0	1	0	1	A	C	0.3068	-0.0121	0.0018	6.633e-11	A	C	NA	-0.01	0.014	0.46	A	C	0.32021	0.064266	0.0103566	5.46e-10
rs9556979	1	0	1	0	1	T	G	0.6854	-0.0113	0.0019	6.63e-09	T	G	NA	-0.028	0.013	0.036	T	G	0.693234	-0.001218	0.0103587	0.906399
rs9644033	1	0	0	0	0	A	T	0.7545	0.0188	0.0021	2.101e-19	NA	NA	NA	NA	NA	NA	A	T	0.762268	-0.008837	0.0108019	0.413304
rs979012	1	0	1	0	1	T	C	0.3637	0.0116	0.0018	7.855e-11	T	C	NA	0.016	0.013	0.21	T	C	0.373168	0.002462	0.0097526	0.800697
rs9872031	1	0	1	0	1	A	G	0.4285	0.0202	0.0018	3.57e-29	A	G	NA	0.024	0.012	0.047	A	G	0.454814	0.033166	0.0096494	0.000588
rs987237	1	0	1	0	1	A	G	0.844	-0.02	0.0022	9.975e-20	A	G	NA	-0.037	0.016	0.02	A	G	0.810812	-0.025245	0.0115895	0.0293863
rs9951872	1	0	1	0	1	A	G	0.1597	0.0206	0.0024	1.239e-17	A	G	NA	0.015	0.016	0.36	A	G	0.202585	0.00178	0.0119154	0.881248
rs9969455	1	0	1	0	1	A	G	0.6155	0.0111	0.0018	7.103e-10	A	G	NA	0.025	0.013	0.062	A	G	0.648106	0.012487	0.0106922	0.242865
rs998584	1	0	1	0	1	A	C	0.4799	0.0351	0.0017	7.42e-92	A	C	NA	0.03	0.015	0.037	A	C	0.50546	0.041945	0.0098862	2.21e-05
rs998732	1	0	1	0	1	A	G	0.8343	0.0165	0.0023	1.042e-12	A	G	NA	0.024	0.017	0.16	A	G	0.849967	0.005296	0.0136067	0.697114
rs998749	1	0	1	0	1	A	G	0.5016	0.013	0.0017	2.157e-14	A	G	NA	0.02	0.013	0.11	A	G	0.528794	-0.005915	0.0092942	0.524504
